# Supplementary material for: CITED4 gene silencing in colorectal cancer cells modulates adherens/tight junction gene expression and reduces cell proliferation
Source: J Cancer Res Clin Oncol. 2015 Aug 5;142(1):225–37. doi: 10.1007/s00432-015-2011-5 (PMC4705123; doi:10.1007/s00432-015-2011-5)
Supplement: Supplementary file 10 — Supplementary Table 3. Significantly deregulated genes-CITED4 overexpressing permanent cell line. Note: Several genes are represented by more than one oligonucleotide on the microarray. (XLSX 95 kb) [file 432_2015_2011_MOESM10_ESM.xlsx]

## Sheet: significant-CITED4sh-vs-empty
CloneName	GeneSymbols	GeneNames	FC-day1-Empty	FC-day3-Empty	FC-day5-empty
A_23_P215175	ABCF2;RP11-356O23.1	ATP-binding cassette, sub-family F (GCN20), member 2	-1.56553	-0.205326	-0.595024
A_23_P395172	ABHD2	abhydrolase domain containing 2	-1.66117	-1.48049	-0.849609
A_23_P79066	AC004410.1;AC004490.2;AC005258.1	Signal peptide peptidase-like 2B (SPP-like 2B)(SPPL2b)(EC 3.4.23.-)(Intramembrane protease 4)(IMP-4)(Presenilin-like protein 1)	-1.93802	0.174934	0.207622
A_24_P24856	AC005332.1	Putative Rho GTPase-activating protein 27-like protein	-2.00045	0.165498	0.237391
A_24_P306614	AC008695.1;FNIP1	folliculin interacting protein 1	-1.68392	-0.52135	0.0438675
A_32_P222450	AC010170.2;TMEM158	transmembrane protein 158 (gene/pseudogene)	-2.26316	0.149167	0.40077
A_24_P147540	AC010336.2	Putative uncharacterized protein FLJ22184	-1.94566	0.198562	0.328242
A_24_P358474	AC010900.1;ICA1L	islet cell autoantigen 1,69kDa-like	-1.71975	-0.84465	-0.924319
A_24_P942092	AC018755.1	Uncharacterized protein ENSP00000365934	1.3853	0.810232	1.92892
A_32_P76627	AC022596.6;KRT14	keratin 14	-1.82307	-0.69571	-1.32483
A_24_P409697	AC025283.5;RP11-646E18.1;AC007014.1;CLEC16A	C-type lectin domain family 16, member A	-1.50759	-0.408272	-0.315681
A_24_P467073	AC087749.2;RECQL5	RecQ protein-like 5	-0.963286	-1.50726	NA
A_24_P15754	AC093724.2;C2orf27A	Uncharacterized protein C2orf27	-1.53303	-0.184306	-0.393008
A_23_P100263	AC099524.1	C-Maf-inducing protein (c-Mip)(Truncated c-Maf-inducing protein)(Tc-Mip)	-1.7881	0.378709	0.470747
A_24_P59220	AC131180.1;A26C1B;POTEI;POTEG;POTEJ;LA16c-3G11.7;POTEE;PLEKHB2	POTE ankyrin domain family, member F;POTE ankyrin domain family, member I;POTE ankyrin domain family, member G;POTE ankyrin domain family, member J;POTE ankyrin domain family, member E;pleckstrin homology domain containing, family B (evectins) member 2	-1.60257	-0.489767	-0.0795082
A_32_P155776	AC131180.1;A26C1B;POTEI;POTEK;POTEG;POTEJ;LA16c-3G11.7;POTEE;PLEKHB2	POTE ankyrin domain family, member F;POTE ankyrin domain family, member I;POTE ankyrin domain family, member K, pseudogene;POTE ankyrin domain family, member G;POTE ankyrin domain family, member J;POTE ankyrin domain family, member E;pleckstrin homology domain containing, family B (evectins) member 2	-1.70774	-0.539178	-0.0165234
A_23_P10182	ACOX2	acyl-CoA oxidase 2, branched chain	-1.27276	-1.73449	-0.880709
A_23_P7562	ACSL6;AC034228.4	acyl-CoA synthetase long-chain family member 6	0.533062	0.678894	1.71417
A_24_P410017	ACTB;ACTG1;AC090516.1;AC131180.1;A26C1B;POTEI;POTEK;POTEG;POTEJ;ACTG1P10;LA16c-3G11.7;POTEE;PLEKHB2;FRMD5	actin, beta;actin, gamma 1;POTE ankyrin domain family, member F;POTE ankyrin domain family, member I;POTE ankyrin domain family, member K, pseudogene;POTE ankyrin domain family, member G;POTE ankyrin domain family, member J;actin, gamma 1 pseudogene 10;POTE ankyrin domain family, member E;pleckstrin homology domain containing, family B (evectins) member 2;FERM domain containing 5	-1.62322	-0.629691	-0.0316653
A_23_P31323	ACTB;CTD-2309M13.1;RP11-12M9.4;POTEG;ACTBP1;RP11-809F4.2;LA16c-3G11.7;TBCA;AL008582.1	actin, beta;POTE ankyrin domain family, member G;actin, beta pseudogene 1;tubulin folding cofactor A	-1.68127	-0.529222	0.048139
A_24_P6903	ACTBL2;CTD-2023N9.1	actin, beta-like 2	-1.52552	-0.611919	0.0810668
A_24_P121535	ACTC1;AC087457.1	actin, alpha, cardiac muscle 1	-1.54228	-0.463607	-0.0520112
A_24_P49800	ACTG1;CTD-2309M13.1;TBCA	actin, gamma 1;tubulin folding cofactor A	-1.785	-0.520017	-0.0625338
A_24_P76210	ACTG1P10	actin, gamma 1 pseudogene 10	-1.56938	-0.51991	-0.0333629
A_23_P315241	ACTN4;RP11-55L3.2	actinin, alpha 4	-1.80167	-0.756158	-0.350611
A_32_P80678	ADAM9	ADAM metallopeptidase domain 9	1.51242	-0.412123	-0.0583041
A_32_P85230	AEN	apoptosis enhancing nuclease	-1.64732	0.128371	-1.03385
A_23_P135454	AFG3L2	AFG3 ATPase family gene 3-like 2 (S. cerevisiae)	-1.99342	-0.657065	-0.447488
A_32_P117338	AFG3L2;AFG3L2P1	AFG3 ATPase family gene 3-like 2 (S. cerevisiae);AFG3 ATPase family gene 3-like 2 (S. cerevisiae) pseudogene 1	-1.92515	-0.651086	-0.248769
A_32_P211363	AGAP11;AGAP5;AGAP8;CTGLF12P;AGAP4;CTGLF6;AGAP6;CTGLF11P;RP11-508M1.3;AGAP7;AGAP10;CTGLF10P;RP11-464F9.1;AL442003.2;RP11-464F9.9;AC025268.2	ankyrin repeat and GTPase domain Arf GTPase activating protein 11;ArfGAP with GTPase domain, ankyrin repeat and PH domain 5;ArfGAP with GTPase domain, ankyrin repeat and PH domain 8;centaurin, gamma-like family, member 12 pseudogene;ArfGAP with GTPase domain, ankyrin repeat and PH domain 4;ArfGAP with GTPase domain, ankyrin repeat and PH domain 9;ArfGAP with GTPase domain, ankyrin repeat and PH d…	-1.59207	-0.424548	-0.282274
A_24_P317622	AGAP3	ArfGAP with GTPase domain, ankyrin repeat and PH domain 3	-1.54754	-0.383908	-0.251109
A_24_P103686	AGPAT6	1-acylglycerol-3-phosphate O-acyltransferase 6 (lysophosphatidic acid acyltransferase, zeta)	-1.5852	-0.0709584	0.244069
A_23_P82839	AGPAT6	1-acylglycerol-3-phosphate O-acyltransferase 6 (lysophosphatidic acid acyltransferase, zeta)	-1.50155	-0.018071	0.224209
A_24_P57367	AHCY	adenosylhomocysteinase	-1.55884	-0.109037	0.315614
A_23_P311912	AHNAK2	AHNAK nucleoprotein 2	-0.539561	-0.0201171	-2.44984
A_24_P273253	AHNAK2	AHNAK nucleoprotein 2	0.189838	0.214775	-1.87725
A_23_P200015	AK5	adenylate kinase 5	1.79007	1.986	1.8671
A_23_P214897	AKAP12	A kinase (PRKA) anchor protein 12	-0.407595	1.16597	-2.08251
A_32_P167212	AKAP12	A kinase (PRKA) anchor protein 12	0.808028	0.810553	-1.57902
A_23_P208870	AKT2	v-akt murine thymoma viral oncogene homolog 2	-1.82399	-0.32006	0.756835
A_24_P203953	AL512631.1;USP6NL	Putative uncharacterized protein LOC439951 ;USP6 N-terminal like	-1.88187	0.166208	0.315366
A_24_P921584	ALDOA	aldolase A, fructose-bisphosphate	-1.56675	0.117845	0.17245
A_23_P15876	ALPK2	alpha-kinase 2	NA	1.26231	1.59631
A_24_P131580	ALPPL2	alkaline phosphatase, placental-like 2	-0.48515	-0.321981	-1.66111
A_23_P14083	AMIGO2	adhesion molecule with Ig-like domain 2	-0.629786	-0.505883	-1.54212
A_23_P138796	AMOTL1	angiomotin like 1	1.8496	1.55523	1.48049
A_23_P301530	ANK3	ankyrin 3, node of Ranvier (ankyrin G)	-1.55966	-1.49634	-1.12144
A_23_P202269	ANK3	ankyrin 3, node of Ranvier (ankyrin G)	-1.52611	-2.54887	-1.71201
A_24_P42107	ANO9	anoctamin 9	-1.91931	0.14051	0.2738
A_23_P20615	ANP32B	acidic (leucine-rich) nuclear phosphoprotein 32 family, member B pseudogene 1	-1.56077	-0.230506	0.108911
A_23_P94501	ANXA1	annexin A1	0.000961652	2.10872	0.893273
A_23_P357104	ANXA6	annexin A6	-2.3168	-0.153807	1.41163
A_23_P78543	AP1M2	adaptor-related protein complex 1, mu 2 subunit	-1.65981	-1.05268	-1.25885
A_23_P157404	AP1S1	adaptor-related protein complex 1, sigma 1 subunit	-2.45485	-0.247866	0.945254
A_24_P63950	AP1S1	adaptor-related protein complex 1, sigma 1 subunit	-2.23842	-0.296633	1.24528
A_24_P253827	AP2B1	adaptor-related protein complex 2, beta 1 subunit	-1.73232	-0.0852817	0.572197
A_24_P404822	APLN	apelin	0.170179	0.0362102	1.92499
A_23_P113393	APLN	apelin	0.319926	0.156584	1.96456
A_24_P314159	APP;AP001441.1	amyloid beta (A4) precursor protein	-1.72886	-0.637037	0.875698
A_23_P113111	AR	androgen receptor	NA	2.61173	2.83386
A_23_P259071	AREG;AREGB;AC142293.3	amphiregulin;amphiregulin B	-0.203821	-0.292491	-3.05694
A_24_P259490	ARF1	ADP-ribosylation factor 1	-1.6636	-0.383019	-0.270773
A_23_P201086	ARF1	ADP-ribosylation factor 1	-1.5825	-0.347765	-0.316607
A_24_P10674	ARHGAP33	Rho GTPase activating protein 33	-1.97398	0.196655	0.294669
A_23_P114670	ARHGEF16	Rho guanine nucleotide exchange factor (GEF) 16	-1.54362	-1.3567	-0.76578
A_23_P88580	ARID3B	AT rich interactive domain 3B (BRIGHT-like)	-0.488991	-1.03287	-1.54069
A_32_P18440	ARID5B;AL671972.2	AT rich interactive domain 5B (MRF1-like)	0.404578	0.602061	1.52113
A_23_P125643	ASB9	ankyrin repeat and SOCS box-containing 9	0.767664	1.18453	1.7047
A_23_P31921	ASS1	argininosuccinate synthase 1	-1.97742	-0.711764	-0.949632
A_24_P358606	ASS1P10	argininosuccinate synthetase 1 pseudogene 10	-1.85823	-0.776398	-0.916574
A_24_P33055	ASS1P11	argininosuccinate synthetase 1 pseudogene 11	-1.80759	-0.80699	-0.937782
A_32_P78488	ASS1P12	argininosuccinate synthetase 1 pseudogene 12	-1.67836	-0.643086	-0.818825
A_24_P306814	ASS1P9	argininosuccinate synthetase 1 pseudogene 9	-2.02608	-0.865987	-0.971599
A_23_P34915	ATF3	activating transcription factor 3	0.1007	-0.426259	-2.03151
A_23_P1072	ATP1A1	ATPase, Na+/K+ transporting, alpha 1 polypeptide	-1.6926	-0.605647	-0.0522041
A_23_P27472	ATP1A3	ATPase, Na+/K+ transporting, alpha 3 polypeptide	-1.97859	-0.711099	-0.122686
A_24_P307626	ATP1A4	ATPase, Na+/K+ transporting, alpha 4 polypeptide	-2.31666	-0.669682	-0.000712966
A_23_P160177	ATP1A4	ATPase, Na+/K+ transporting, alpha 4 polypeptide	-1.50724	-0.551611	-0.0397599
A_23_P117992	ATP2C2;AC022165.1	ATPase, Ca++ transporting, type 2C, member 2;	NA	-0.449325	-1.5166
A_23_P79108	ATP8B3	ATPase, aminophospholipid transporter, class I, type 8B, member 3	1.69161	1.05929	0.503147
A_24_P22488	AXIN1	axin 1	-1.608	-0.704873	-0.841943
A_23_P78980	B3GNT3	UDP-GlcNAc:betaGal beta-1,3-N-acetylglucosaminyltransferase 3	-1.88921	-2.00304	-1.78096
A_23_P344000	B4GALNT4	beta-1,4-N-acetyl-galactosaminyl transferase 4	-1.66502	-0.7099	-0.169742
A_24_P242440	B4GALT2	UDP-Gal:betaGlcNAc beta 1,4- galactosyltransferase, polypeptide 2	-1.71938	-0.0610449	-0.239106
A_24_P239731	B4GALT5	UDP-Gal:betaGlcNAc beta 1,4- galactosyltransferase, polypeptide 5	-1.59381	-0.57354	-0.377237
A_24_P273063	BAALC;C8orf56	brain and acute leukemia, cytoplasmic;Putative uncharacterized protein C8orf56	-2.11325	0.162564	0.237949
A_23_P346309	BAX	BCL2-associated X protein	-1.71233	0.133387	0.345854
A_23_P90189	BBC3	BCL2 binding component 3	-2.32302	0.144392	0.4127
A_23_P55716	BCAM	basal cell adhesion molecule (Lutheran blood group)	-1.6807	0.151507	0.170536
A_23_P365149	BCKDK	branched chain ketoacid dehydrogenase kinase	-1.56462	-0.278055	-0.249866
A_24_P162073	BCR;AP000356.6	breakpoint cluster region	-1.54073	-0.128907	0.117257
A_23_P379649	BMF	Bcl2 modifying factor	NA	0.828937	1.84536
A_23_P115118	BMP8B;BMP8A	bone morphogenetic protein 8b;bone morphogenetic protein 8a	-1.81327	0.13438	0.31693
A_23_P71946	BSPRY	B-box and SPRY domain containing	-1.78268	-1.62382	-1.40279
A_23_P383915	BTBD16	BTB (POZ) domain containing 16	-2.65315	-3.18541	-2.61238
A_32_P86739	C10orf114	Putative uncharacterized protein C10orf114	0.763932	0.496827	1.70857
A_24_P289178	C16orf74	Uncharacterized protein C16orf74	-1.21509	-0.759881	-1.6955
A_24_P349788	C17orf96	Uncharacterized protein C17orf96	-1.9235	0.0892937	0.115822
A_23_P390068	C19orf21	Uncharacterized protein C19orf21	-1.7834	-1.38182	-1.37166
A_23_P208674	C19orf63	UPF0510 protein INM02 Precursor (Hematopoietic signal peptide-containing membrane domain-containing protein 1)	-2.17892	-1.48601	-1.12031
A_24_P48522	C19orf73	Putative uncharacterized protein C19orf73	-2.1445	0.121349	0.329339
A_23_P393051	C1orf172	Uncharacterized protein C1orf172	-0.949538	-1.74455	-1.46735
A_32_P151317	C1orf21	Uncharacterized protein C1orf21 (Cell proliferation-inducing gene 13 protein)	-1.98327	0.159129	0.328198
A_32_P199551	C3orf57	Small subunit of serine palmitoyltransferase B (ssSPTb)(Protein ADMP)	-0.154571	-0.97678	-1.63965
A_32_P218355	C6orf132	Uncharacterized protein C6orf132	-1.54678	-1.15364	-1.58987
A_24_P303874	C9orf62	Putative uncharacterized protein C9orf62	-1.74652	0.338188	0.534605
A_23_P204879	CAB39L	calcium binding protein 39-like	-2.56055	-2.46974	-1.37799
A_24_P56363	CAB39L	calcium binding protein 39-like	-1.64279	-1.80994	-0.996789
A_24_P399871	CACNA1I	calcium channel, voltage-dependent, T type, alpha 1I subunit	-2.16579	0.144543	0.351189
A_24_P494658	CACNG4	calcium channel, voltage-dependent, gamma subunit 4	-1.93728	0.417426	0.0807679
A_23_P18406	CAMK2N2;EIF2B5;ECE2	calcium/calmodulin-dependent protein kinase II inhibitor 2;eukaryotic translation initiation factor 2B, subunit 5 epsilon, 82kDa;endothelin converting enzyme 2	-1.72118	0.122851	0.241739
A_23_P138835	CAPN1	calpain 1, (mu/I) large subunit	-2.09103	-0.603604	-0.561777
A_23_P206466	CASKIN1	CASK interacting protein 1	-2.01042	0.120728	0.319852
A_32_P176701	CCDC108	coiled-coil domain containing 108	-1.96887	0.103375	0.225459
A_32_P215113	CCDC58;RP11-96B5.2	coiled-coil domain containing 58	-1.93513	-0.267533	0.00446183
A_24_P38944	CCDC86	coiled-coil domain containing 86	-1.76532	-0.468463	-0.152247
A_23_P103951	CD55	CD55 molecule, decay accelerating factor for complement (Cromer blood group)	-0.498173	-0.013582	-2.02168
A_23_P374862	CD55	CD55 molecule, decay accelerating factor for complement (Cromer blood group)	-0.00894009	0.192464	-1.68293
A_23_P357881	CD8BP;CD8B;AC108868.4	CD8b molecule pseudogene;CD8b molecule	-1.77237	-1.22158	-0.00296171
A_24_P44916	CDC42EP5	CDC42 effector protein (Rho GTPase binding) 5	-2.22101	0.137128	0.3061
A_23_P152305	CDH11	cadherin 11, type 2, OB-cadherin (osteoblast)	2.76665	2.89969	3.36106
A_23_P25790	CDH24	cadherin 24, type 2	-2.17607	0.223098	0.147058
A_23_P49155	CDH3	cadherin 3, type 1, P-cadherin (placental)	-1.54612	-1.52206	-0.8722
A_23_P85460	CDKN2C	cyclin-dependent kinase inhibitor 2C (p18, inhibits CDK4)	0.0108877	0.372603	1.94158
A_32_P35668	CDS2	CDP-diacylglycerol synthase (phosphatidate cytidylyltransferase) 2	1.69626	0.908645	0.221614
A_24_P62237	CERK;AL078611.1	ceramide kinase	-1.90804	-0.825023	-0.202671
A_32_P27046	CHGA	chromogranin A (parathyroid secretory protein 1)	-0.828256	-1.16565	-1.52431
A_23_P382584	CHGB	chromogranin B (secretogranin 1)	-1.74573	-2.21037	-2.95178
A_23_P57155	CHGB	chromogranin B (secretogranin 1)	-1.63783	-1.56891	-2.09813
A_23_P301732	CHMP4B	chromatin modifying protein 4B	-1.69157	-0.0804125	1.0022
A_23_P28969	CHMP4B;FBXO34	chromatin modifying protein 4B;F-box protein 34	-2.91608	-0.565992	1.43533
A_32_P835626	CHMP4B;FBXO34	chromatin modifying protein 4B;F-box protein 34	-2.56376	-0.48987	1.25093
A_32_P209230	CITED4	Cbp/p300-interacting transactivator, with Glu/Asp-rich carboxy-terminal domain, 4	-0.97571	-1.18592	-2.07529
A_24_P61537	CKB	creatine kinase, brain	-2.27959	0.226839	0.22446
A_23_P163235	CKMT1A;CKMT1B	creatine kinase, mitochondrial 1A;creatine kinase, mitochondrial 1B	-1.96298	-0.887929	-1.23168
A_24_P115183	CLDN4	claudin 4	-1.79964	-0.554247	-0.348617
A_23_P164284	CLDN7	claudin 7	-2.08445	-1.56953	-1.04712
A_23_P215913	CLU	clusterin	-1.75906	-0.524698	0.16017
A_24_P151084	CNDP2	CNDP dipeptidase 2 (metallopeptidase M20 family)	-1.57869	-0.320969	-0.115984
A_24_P652609	CNTNAP3;CNTNAP3B;RP11-111G23.1;RP11-203I2.1	contactin associated protein-like 3;contactin associated protein-like 3B	1.12121	2.13028	1.92508
A_23_P313623	COBL;RP4-724E13.2	cordon-bleu homolog (mouse)	-1.54916	-1.46913	-0.975285
A_24_P212819	COG3	component of oligomeric golgi complex 3	-1.74666	0.309004	0.221849
A_23_P401524	COX6A2	cytochrome c oxidase subunit VIa polypeptide 2	-1.9647	0.190688	0.350813
A_24_P391868	CPLX2	complexin 2	-1.92261	-1.04191	-1.47005
A_23_P134347	CPVL	carboxypeptidase, vitellogenic-like	0.933043	1.36536	1.83076
A_23_P50773	CRTC1	CREB regulated transcription coactivator 1	-2.37103	0.188525	0.204323
A_24_P237175	CST2	cystatin SA	1.50014	1.34961	2.18258
A_23_P112859	CST4;CST1	cystatin S;cystatin SN	1.38903	1.25002	1.93449
A_24_P256552	CSTF3	cleavage stimulation factor, 3' pre-RNA, subunit 3, 77kDa	-1.74644	-0.273371	0.68112
A_24_P7750	CTC-362D12.1;PPP2R2B	protein phosphatase 2, regulatory subunit B, beta	-2.06411	-1.09448	-1.14157
A_24_P238744	CTC-512J14.7;AC131180.1;A26C1B;POTEI;POTEJ;POTEE;PLEKHB2	POTE ankyrin domain family, member F;POTE ankyrin domain family, member I;POTE ankyrin domain family, member J;POTE ankyrin domain family, member E;pleckstrin homology domain containing, family B (evectins) member 2	-1.59127	-0.443629	0.0702155
A_32_P113533	CTD-2309M13.1;TBCA	tubulin folding cofactor A	-1.58328	-0.508437	-0.0613346
A_23_P19663	CTGF	connective tissue growth factor	1.05796	1.41687	1.98029
A_23_P29499	CTNNB1	catenin (cadherin-associated protein), beta 1, 88kDa	-2.078	-0.272933	0.537033
A_24_P303770	CTSB	cathepsin B	-1.65243	-0.0507958	0.124085
A_32_P29632	CXADR	coxsackie virus and adenovirus receptor	-1.86669	-0.621933	-0.31754
A_23_P213745	CXCL14	chemokine (C-X-C motif) ligand 14	0.77848	0.815176	1.79091
A_23_P102000	CXCR4	chemokine (C-X-C motif) receptor 4	0.232545	1.17716	2.51571
A_23_P138655	CYP26A1	cytochrome P450, family 26, subfamily A, polypeptide 1	0.949737	0.705092	2.00497
A_24_P168494	CYP4F2;AD000685.1	cytochrome P450, family 4, subfamily F, polypeptide 2;Leukotriene-B(4) omega-hydroxylase 2 (EC 1.14.13.30)(Cytochrome P450 4F3)(CYPIVF3)(Leukotriene-B(4) 20-monooxygenase 2)(Cytochrome P450-LTB-omega)	-1.96641	0.118091	0.00995201
A_32_P171984	CYP51A1;AC000120.8	cytochrome P450, family 51, subfamily A, polypeptide 1;Leucine-rich repeat and death domain-containing protein LOC401387	-2.22068	0.135124	0.270948
A_23_P65518	DACT1	dapper, antagonist of beta-catenin, homolog 1 (Xenopus laevis)	2.14733	2.02861	2.54681
A_23_P360964	DACT3	dapper, antagonist of beta-catenin, homolog 3 (Xenopus laevis)	NA	0.607399	1.50367
A_24_P43681	DBNL	drebrin-like	-1.67932	-0.106709	0.186489
A_23_P104318	DDIT4	DNA-damage-inducible transcript 4	-0.637279	-0.822692	-2.02063
A_23_P168683	DDX56	DEAD (Asp-Glu-Ala-Asp) box polypeptide 56	-1.61994	-0.147811	-0.453364
A_32_P101073	DES	desmin	-2.2647	0.155798	0.460712
A_23_P38011	DHX38	DEAH (Asp-Glu-Ala-His) box polypeptide 38	-1.82191	-0.40536	-0.389913
A_23_P28307	DHX57	DEAH (Asp-Glu-Ala-Asp/His) box polypeptide 57	-1.50647	-0.746291	-0.933167
A_23_P213344	DIAPH1	diaphanous homolog 1 (Drosophila)	-1.70409	-0.203066	-0.126623
A_23_P105923	DIO3	deiodinase, iodothyronine, type III	-0.935658	-1.73349	-0.455734
A_23_P24129	DKK1	dickkopf homolog 1 (Xenopus laevis)	0.561853	1.51795	0.0618394
A_23_P162047	DKK3	dickkopf homolog 3 (Xenopus laevis)	1.59464	1.07625	1.29746
A_23_P149707	DLGAP3	discs, large (Drosophila) homolog-associated protein 3	-2.0503	0.176064	0.213654
A_23_P205697	DLST	dihydrolipoamide S-succinyltransferase (E2 component of 2-oxo-glutarate complex)	-2.29917	-0.0239642	2.06766
A_24_P13572	DLST;RP4-682C21.2;ACADM	dihydrolipoamide S-succinyltransferase (E2 component of 2-oxo-glutarate complex);acyl-CoA dehydrogenase, C-4 to C-12 straight chain	-1.78477	0.056131	NA
A_23_P60591	DNAJC7	DnaJ (Hsp40) homolog, subfamily C, member 7	-1.61942	-0.28043	1.25513
A_23_P116091	DPP3	Bardet-Biedl syndrome 1	-2.16967	-0.405059	-0.062983
A_23_P150162	DRD4	dopamine receptor D4	-1.93969	0.179889	0.20939
A_23_P252892	DRD5;SLC2A9	dopamine receptor D5;solute carrier family 2 (facilitated glucose transporter), member 9	NA	NA	-3.4339
A_23_P333129	DUX4L12;DUX4L10;DUX4L4;DUX4L15;DUX4L13;XX-2136C48.8;DUX4L11;DUX4L14	double homeobox 4 like 12;double homeobox 4 like 10;double homeobox 4 like 4;double homeobox 4 like 15;double homeobox 4 like 13;double homeobox 4 like 11;double homeobox 4 like 14	-1.8199	0.213381	0.447783
A_24_P417922	DUX4L12;DUX4L9;DUX4L10;DUX4L5;DUX4L4;DUX4L2;DUX4L3;DUX4L6;DUX4L15;DUX4L13;DUX4L7;XX-2136C48.8;DUX4L11;DUX4L14;DUX4L8;DUX4;AC126281.1	double homeobox 4 like 12;double homeobox 4 like 9;double homeobox 4 like 10;double homeobox 4 like 5;double homeobox 4 like 4;double homeobox 4 like 2;double homeobox 4 like 3;double homeobox 4 like 6;double homeobox 4 like 15;double homeobox 4 like 13;double homeobox 2;double homeobox 4 like 11;double homeobox 4 like 14;double homeobox 4 like 8;double homeobox 4;	-1.67051	0.127241	0.383725
A_23_P104413	DUX4L5;DUX4L2;DUX4L3;DUX4L6;DUX4L7;DUX4L8;DUX4;AC126281.1	double homeobox 4 like 5;double homeobox 4 like 2;double homeobox 4 like 3;double homeobox 4 like 6;double homeobox 2;double homeobox 4 like 8;double homeobox 4;	-1.74517	0.208592	0.27339
A_23_P39925	DYSF	dysferlin, limb girdle muscular dystrophy 2B (autosomal recessive)	-1.32579	-1.46324	-1.76596
A_24_P87763	EEF2	eukaryotic translation elongation factor 2	-1.85692	-0.188562	0.660566
A_24_P355944	EFNB2	ephrin-B2	-1.45355	-1.77237	-2.41208
A_23_P218892	EIF4G1	eukaryotic translation initiation factor 4 gamma, 1	-1.65861	-0.152942	-0.251565
A_24_P720202	EIF4H;AC073150.1	eukaryotic translation initiation factor 4H	-1.67704	-0.277474	0.0343469
A_24_P133822	ELAC2	elaC homolog 2 (E. coli)	-1.63009	-0.255873	0.151875
A_23_P85171	EMD	emerin	-2.51	-0.374264	1.0742
A_23_P76488	EMP1	epithelial membrane protein 1	-1.17115	-0.910103	-1.96325
A_23_P51397	ENAH	enabled homolog (Drosophila)	-1.504	-1.44725	-1.56337
A_23_P213424	ENC1	ectodermal-neural cortex 1 (with BTB-like domain)	-1.68108	-0.019561	-0.613679
A_23_P137391	ENO1;EDARADD;ENO1P1	enolase 1, (alpha);EDAR-associated death domain;enolase 1, (alpha) pseudogene 1	-1.55111	-0.299156	-0.232286
A_23_P91081	EPCAM	epithelial cell adhesion molecule	-1.50484	-1.49939	-1.01911
A_23_P41344	EREG	epiregulin	0.412048	NA	-2.0932
A_23_P144843	ESM1	endothelial cell-specific molecule 1	2.87602	NA	NA
A_23_P259127	ESRP1	epithelial splicing regulatory protein 1	-1.48176	-1.82178	-1.37567
A_24_P401663	EXD3	exonuclease 3'-5' domain containing 3	-1.50631	0.20136	0.0861915
A_23_P49448	FA2H	fatty acid 2-hydroxylase	-1.85317	-1.95714	-1.32351
A_32_P112100	FAM181B	family with sequence similarity 181, member B	-2.45784	0.192977	0.302849
A_32_P143000	FAM189A1;APBA2	family with sequence similarity 189, member A1;amyloid beta (A4) precursor protein-binding, family A, member 2	-1.57371	-1.29417	-0.527496
A_32_P170368	FAM193B	family with sequence similarity 193, member B	-2.09336	0.169626	0.349056
A_32_P71864	FAM21C	family with sequence similarity 21, member C	-2.17092	0.167768	0.329315
A_23_P166269	FAM3B	family with sequence similarity 3, member B	-0.646038	-1.97536	-0.831912
A_23_P21560	FAM49A	family with sequence similarity 49, member A	-0.211007	-0.447598	-1.74074
A_23_P421175	FAM83H	family with sequence similarity 83, member H	-1.57554	-0.791515	-0.599776
A_23_P211631	FBLN1	fibulin 1	1.48563	1.18495	1.77596
A_32_P90455	FBRSL1	fibrosin-like 1	-1.58119	0.142115	0.238942
A_24_P285158	FCRLB	Fc receptor-like B	-1.64256	0.159926	0.325467
A_23_P131935	FERMT1	fermitin family member 1	-0.718744	-0.508779	-1.78404
A_23_P30126	FGFBP1	fibroblast growth factor binding protein 1	-0.821972	-1.85826	-2.22096
A_23_P92349	FGFRL1	fibroblast growth factor receptor-like 1	-2.32591	-1.61788	-1.45533
A_24_P938313	FHIT	fragile histidine triad gene	-1.56583	0.134288	0.133693
A_32_P71788	FKBP4;AL590812.1;RP11-45O22.1;BX664724.1;RP11-120E5.5;RP11-93P10.3	FK506 binding protein 4, 59kDa	-1.81591	-0.397869	0.0516762
A_23_P500936	FOXA2	forkhead box A2	1.0082	0.865048	1.53009
A_24_P235098	FOXQ1	forkhead box Q1	-1.90051	0.133949	0.316306
A_23_P105862	FRY	furry homolog (Drosophila)	NA	1.44245	2.07207
A_32_P342064	FTH1;PPM1G;RAB7A;AL354828.1;AL513423.1	ferritin, heavy polypeptide 1;protein phosphatase, Mg2+/Mn2+ dependent, 1G;RAB7A, member RAS oncogene family;Autogenous vein graft remodeling associated protein 8	-0.390534	-0.0705514	-1.91929
A_24_P92771	FTHL12;AL513423.1	ferritin, heavy polypeptide-like 12	-0.661471	-0.259228	-1.9347
A_24_P177795	FTHL4;RAB7A	ferritin, heavy polypeptide-like 4;RAB7A, member RAS oncogene family	-0.612321	-0.207539	-1.90122
A_24_P127051	FTHL5	ferritin, heavy polypeptide-like 5	-0.617563	-0.296013	-1.89563
A_24_P58337	FTHL8;FTHL2;FTHL4;RAB7A	ferritin, heavy polypeptide-like 8;ferritin, heavy polypeptide-like 2;ferritin, heavy polypeptide-like 4;RAB7A, member RAS oncogene family	-0.590135	-0.219615	-2.0096
A_23_P64617	FZD4	frizzled homolog 4 (Drosophila)	1.18888	0.831254	1.87339
A_23_P74609	G0S2;RP1-28O10.1	G0/G1switch 2	-0.371237	-0.280763	-2.7053
A_24_P114249	GALNT3	UDP-N-acetyl-alpha-D-galactosamine:polypeptide N-acetylgalactosaminyltransferase 3 (GalNAc-T3)	-0.585338	-1.2425	-1.77302
A_23_P76749	GALNTL1	UDP-N-acetyl-alpha-D-galactosamine:polypeptide N-acetylgalactosaminyltransferase-like 1	1.66584	1.56574	1.50334
A_23_P146922	GAS6;RP11-199F6.3	growth arrest-specific 6	-2.34551	-0.810987	-0.268481
A_23_P159191	GAST	gastrin	NA	NA	-1.55275
A_24_P376451	GDNF	glial cell derived neurotrophic factor	-1.50438	0.20669	0.308898
A_23_P204941	GJB2	gap junction protein, beta 2, 26kDa	-2.48394	-2.17097	-2.65878
A_23_P204947	GJB2	gap junction protein, beta 2, 26kDa	-2.34898	-2.22621	-2.49756
A_32_P138586	GLI4	GLI family zinc finger 4	-1.96377	0.180637	0.250811
A_24_P326739	GLS2	glutaminase 2 (liver, mitochondrial)	-1.65546	-0.885525	-0.616375
A_23_P39131	GLTSCR2	glioma tumor suppressor candidate region gene 2	-1.59037	0.0421246	0.244207
A_23_P72068	GMDS	GDP-mannose 4,6-dehydratase	-1.71444	-0.849509	-0.416053
A_23_P208866	GMFG	glia maturation factor, gamma	0.0915574	0.962899	1.75641
A_23_P142289	GNA11;GS1-124K5.9;AC008267.1	guanine nucleotide binding protein (G protein), alpha 11 (Gq class)	-1.60756	-0.516224	-0.116944
A_23_P82296	GNB2	guanine nucleotide binding protein (G protein), beta polypeptide 2	-1.72424	-0.0946915	0.042441
A_23_P111701	GNG11	guanine nucleotide binding protein (G protein), gamma 11	2.08697	2.09898	1.91944
A_24_P37887	GPR150	G protein-coupled receptor 150	-1.89012	0.193792	0.405283
A_23_P97652	GPR153	G protein-coupled receptor 153	-2.18829	0.143106	0.407362
A_23_P99141	GPR162	G protein-coupled receptor 162	NA	0.926982	1.58444
A_23_P206284	GPR56;AC018552.1	G protein-coupled receptor 56	-2.22167	-1.82883	-1.54912
A_23_P206280	GPR56;AC018552.1	G protein-coupled receptor 56	-1.92051	-1.91696	-1.67952
A_23_P3038	GPX2;FNTB	glutathione peroxidase 2 (gastrointestinal);farnesyltransferase, CAAX box, beta	-1.55821	-2.23062	-1.68911
A_23_P153549	GRIN2D	glutamate receptor, ionotropic, N-methyl D-aspartate 2D	-1.91165	0.119708	0.195969
A_32_P8221	GRM8	glutamate receptor, metabotropic 8	-2.13952	-2.53779	-1.49629
A_23_P257694	GTF2IRD1	GTF2I repeat domain containing 1	-1.928	-0.797082	-1.00748
A_23_P133445	GZMA	granzyme A (granzyme 1, cytotoxic T-lymphocyte-associated serine esterase 3)	1.98954	2.6064	NA
A_23_P96087	H1FX;RP13-685P2.5	H1 histone family, member X	-1.50737	-0.0581646	0.190496
A_24_P242688	HADHA	hydroxyacyl-CoA dehydrogenase/3-ketoacyl-CoA thiolase/enoyl-CoA hydratase (trifunctional protein), alpha subunit	-1.50562	0.0819535	0.461743
A_23_P125771	HCFC1	host cell factor C1 (VP16-accessory protein)	-1.60519	-0.585771	0.258695
A_23_P342612	HCN2;AC138894.2	hyperpolarization activated cyclic nucleotide-gated potassium channel 2	-1.854	0.171912	0.228887
A_24_P279060	HCN4	hyperpolarization activated cyclic nucleotide-gated potassium channel 4	-2.01833	0.114977	0.31631
A_32_P166693	HEG1	HEG homolog 1 (zebrafish)	0.991183	1.1017	1.54418
A_23_P107394	HES7	hairy and enhancer of split 7 (Drosophila)	-2.20899	0.217188	0.334671
A_32_P152348	HIST1H2BD;HIST1H2BB	histone cluster 1, H2bd;histone cluster 1, H2bb	-1.63454	0.19381	0.373143
A_24_P524452	HIST3H2BA;HIST2H2BE;HIST3H2BB;HIST1H2BF;HIST2H2BF;HIST2H3PS2;HIST2H2BA;HIST1H2BN;RP5-998N21.5;HIST2H2BB	histone cluster 3, H2ba, pseudogene;histone cluster 2, H2be;histone cluster 3, H2bb;histone cluster 1, H2bf;histone cluster 2, H2bf;histone cluster 2, H3, pseudogene 2;histone cluster 2, H2ba;histone cluster 1, H2bn;histone cluster 2, H2bb	-1.66321	0.186492	0.551791
A_23_P52451	HKDC1	hexokinase domain containing 1	-0.617615	-0.904203	-1.80836
A_23_P202427	HKDC1;RP11-227H15.5	hexokinase domain containing 1	-1.43135	-1.51806	-2.88862
A_32_P61074	HLF	hepatic leukemia factor	-2.57329	0.19922	0.374711
A_24_P372913	HNF1A	HNF1 homeobox A	-1.01492	-1.48854	-1.53883
A_23_P252449	HNRNPA0;RP11-381K20.4	heterogeneous nuclear ribonucleoprotein A0	-2.36825	-0.661601	0.468462
A_24_P371670	HNRNPA0;RP11-381K20.4	heterogeneous nuclear ribonucleoprotein A0	-1.99274	-0.642951	0.38197
A_24_P269895	HNRNPA3;RP11-642N14.1;RP1-167A19.5;RP11-168F24.2;RP11-272J7.5;RP11-512F24.1;MAGI3;TCF12;SCN8A	heterogeneous nuclear ribonucleoprotein A3;membrane associated guanylate kinase, WW and PDZ domain containing 3;transcription factor 12;sodium channel, voltage gated, type VIII, alpha subunit	1.6819	0.680478	0.0646308
A_23_P119677	HNRNPL	heterogeneous nuclear ribonucleoprotein L	-2.37418	-0.387082	-0.0373003
A_32_P109572	HNRNPL	heterogeneous nuclear ribonucleoprotein L	-2.09971	-0.325562	-0.0812589
A_24_P42122	HNRNPL;AC027139.3	heterogeneous nuclear ribonucleoprotein L	-2.39108	-0.476121	0.212614
A_23_P153441	HOOK2	hook homolog 2 (Drosophila)	-1.66419	-0.863499	-0.572832
A_23_P111571	HOXA3;AC010990.1	homeobox A3	-1.8465	0.135124	0.224072
A_32_P162076	HP1BP3	heterochromatin protein 1, binding protein 3	-1.51565	0.577254	0.424266
A_24_P52882	HRK	harakiri, BCL2 interacting protein (contains only BH3 domain)	-1.52129	-0.0716805	-0.355064
A_23_P25194	HRK	harakiri, BCL2 interacting protein (contains only BH3 domain)	0.379731	-0.16474	-1.75173
A_32_P150928	HS2ST1	heparan sulfate 2-O-sulfotransferase 1	-2.09401	0.148098	0.315408
A_23_P118065	HSD17B2	hydroxysteroid (17-beta) dehydrogenase 2	1.89448	2.62482	2.7682
A_32_P147505	HSP90AB1;HSP90AA4P	heat shock protein 90kDa alpha (cytosolic), class B member 1;heat shock protein 90kDa alpha (cytosolic), class A member 4 (pseudogene)	-1.80341	-0.572051	-0.0261179
A_24_P823684	HSP90AB1;HSP90AA4P	heat shock protein 90kDa alpha (cytosolic), class B member 1;heat shock protein 90kDa alpha (cytosolic), class A member 4 (pseudogene)	-1.54846	-0.506239	0.0468822
A_24_P682285	HSPA1B;HSPA1A;HSPA1B;HSPA1A;HSPA1B;HSPA1B;HSPA1B;HSPA1A;HSPA1A;HSPA1A	Heat shock 70 kDa protein 1A/1B (Heat shock 70 kDa protein 1/2)(HSP70.1/HSP70.2)(HSP70-1/HSP70-2);heat shock 70kDa protein 1A;Heat shock 70 kDa protein 1A/1B (Heat shock 70 kDa protein 1/2)(HSP70.1/HSP70.2)(HSP70-1/HSP70-2);Putative uncharacterized protein ENSP00000392294Putative uncharacterized protein ENSP00000395868Putative uncharacterized protein ENSP00000406860Putative uncharacterized protei…	-1.50336	-0.471326	0.949456
A_24_P295745	HSPA8	heat shock 70kDa protein 8	-1.55234	-0.0509154	0.578421
A_23_P215419	ICA1	islet cell autoantigen 1, 69kDa	-1.81171	-1.60363	-1.09885
A_24_P372012	ICA1	islet cell autoantigen 1, 69kDa	-1.63581	-1.45392	-1.23178
A_23_P252306	ID1	inhibitor of DNA binding 1, dominant negative helix-loop-helix protein	-0.699419	-0.684225	-1.86966
A_24_P379223	IER5	immediate early response 5	-1.96769	0.118987	0.207253
A_23_P150664	IFITM5	interferon induced transmembrane protein 5	-1.99422	0.195351	0.278709
A_23_P353035	IGFBP7;RP11-738E22.2	insulin-like growth factor binding protein 7	2.13696	1.92381	2.16688
A_23_P67169	IL11	interleukin 11	-0.210597	-0.334011	-1.85158
A_23_P91850	IL20RB	interleukin 20 receptor beta	-0.118921	-0.617399	-2.33425
A_24_P203000	IL2RB	interleukin 2 receptor, beta	1.91052	1.97381	1.72868
A_24_P379413	IL6R	interleukin 6 receptor	-0.770019	-0.401455	-1.74043
A_23_P50081	IMPA2	inositol(myo)-1(or 4)-monophosphatase 2	-2.21786	-2.13264	-1.84373
A_23_P116387	INCENP	inner centromere protein antigens 135/155kDa	-1.84865	-0.490919	0.633246
A_23_P153964	INHBB	inhibin, beta B	-2.52655	-1.99805	-1.70762
A_23_P153958	INHBB	inhibin, beta B	-2.23333	-2.27033	-1.4978
A_23_P331598	IPO7	importin 7	-1.92582	-0.188162	-0.826869
A_24_P246361	IQGAP2;CTD-2384B11.2	IQ motif containing GTPase activating protein 2	1.28652	1.54261	1.82564
A_23_P6822	ITIH3	inter-alpha (globulin) inhibitor H3	0.585817	1.04793	1.68422
A_23_P106024	JAG2	jagged 2	-1.62115	-0.807826	-0.603577
A_32_P51237	KANK4	KN motif and ankyrin repeat domains 4	-2.72185	-3.49146	-2.67707
A_32_P159651	KAT2B	K(lysine) acetyltransferase 2B	1.17293	0.871918	1.54096
A_24_P281605	KB-1880F11.1;PARK2	Parkinson disease (autosomal recessive, juvenile) 2, parkin	-1.75106	-0.882968	-1.03057
A_23_P168403	KCNH2	potassium voltage-gated channel, subfamily H (eag-related), member 2	-0.804539	-1.56934	-2.78445
A_23_P120103	KCNS3	potassium voltage-gated channel, delayed-rectifier, subfamily S, member 3	-0.829835	-1.52302	-0.536435
A_24_P133253	KITLG	KIT ligand	1.87213	1.86478	NA
A_24_P173294	KLF16	Kruppel-like factor 16	-2.2036	0.156426	0.44183
A_23_P53891	KLF5	Kruppel-like factor 5 (intestinal)	-1.25536	-0.518516	-1.72789
A_24_P117410	KLHDC7B	kelch domain containing 7B	NA	NA	-2.16376
A_24_P108401	KLK3	kallikrein-related peptidase 3	-1.78001	0.191662	0.344679
A_23_P118774	KPNB1;AC004941.5	karyopherin (importin) beta 1	-1.571	-0.178501	-0.163186
A_24_P610945	KRT17;KRT17P1;AL353997.5;KRT14;AC006050.3;AC025627.9	keratin 17;keratin 17 pseudogene 1;Putative uncharacterized protein ENSP00000319235 ;keratin 14	-1.81498	-0.749829	-1.19626
A_23_P78265	KRT33A;KRT31	keratin 33A;keratin 31	-1.80076	-0.745	-1.23376
A_23_P25187	KRT81;AC068987.1	keratin 81	-1.04299	-0.30363	-1.71562
A_24_P93321	KRT8P21	keratin 8 pseudogene 21	-1.56004	-0.763531	-0.839105
A_24_P195974	KRT8P22	keratin 8 pseudogene 22	-1.59003	-0.748579	-0.884887
A_24_P890995	KRT8P26;KRT8P6	keratin 8 pseudogene 26;keratin 8 pseudogene 6	-1.65595	-0.757386	-0.629814
A_24_P298894	KRT8P7	keratin 8 pseudogene 7	-1.97036	-0.978721	-1.18404
A_23_P107454	KRTAP3-1	keratin associated protein 3-1	1.88284	2.00692	0.986496
A_24_P194434	KRTAP4-1;KRTAP4-2	keratin associated protein 4-1;keratin associated protein 4-2	-1.51463	0.146008	0.180008
A_23_P415510	LAD1	ladinin 1	-0.901132	-1.56721	-1.37495
A_32_P132337	LAMA3;GLDC;AC006465.3;RP11-3P17.4;BCAS3;HSD17B12;RP11-106A1.2;RP11-609K12.2;AC005884.1;AC007161.4;RP11-3P17.3;AC114752.2;AC007161.5;RP11-472I20.1;RP11-16F15.1;RP11-609D21.1	laminin, alpha 3;glycine dehydrogenase (decarboxylating);HCG19535Hypothetical gene supported by AK027125cDNA FLJ54628 ;breast carcinoma amplified sequence 3;hydroxysteroid (17-beta) dehydrogenase 12	-1.50061	-0.00727997	0.804003
A_23_P86012	LAMB3	laminin, beta 3	-0.806114	-0.846545	-1.54233
A_23_P86493	LBX1	ladybird homeobox 1	-1.94852	0.14848	0.325924
A_23_P371284	LCE2B;LCE2C;LCE2D	late cornified envelope 2B;late cornified envelope 2C;late cornified envelope 2D	-1.57679	0.160092	0.30938
A_23_P304530	LCE5A;LCE3C	late cornified envelope 5A;late cornified envelope 3C	-2.35962	0.200348	0.422817
A_23_P103361	LCK	lymphocyte-specific protein tyrosine kinase	-1.71664	-1.87309	-1.3577
A_23_P169437	LCN2	lipocalin 2	-2.57523	-0.215117	-1.87734
A_23_P204847	LCP1	lymphocyte cytosolic protein 1 (L-plastin)	-1.44811	-1.6485	-0.466629
A_32_P200901	LDHB;LDHBP	lactate dehydrogenase B	-1.55225	0.162621	0.122443
A_24_P696761	LEMD1;RP11-576D8.2	LEM domain containing 1	-0.841999	-1.11487	-1.62102
A_23_P69179	LEPREL1	leprecan-like 1	0.951989	1.01193	1.72584
A_24_P205427	LLGL2	lethal giant larvae homolog 2 (Drosophila)	-1.73575	-1.0522	-0.685151
A_24_P307869	LLGL2	lethal giant larvae homolog 2 (Drosophila)	-1.63313	-1.34652	-0.735784
A_23_P129738	LLGL2	lethal giant larvae homolog 2 (Drosophila)	-1.63221	-1.12279	-1.21476
A_23_P258493	LMNB1	lamin B1	-2.20321	-0.257619	2.11491
A_23_P146233	LPL	lipoprotein lipase	1.84424	1.409	0.992673
A_23_P111506	LRCH4;AC069281.1	leucine-rich repeats and calponin homology (CH) domain containing 4;Histone deacetylase complex subunit SAP25 (25 kDa Sin3-associated polypeptide)(Sin3 corepressor complex subunit SAP25)	-2.16224	0.137789	0.309093
A_23_P20443	LZTS1	leucine zipper, putative tumor suppressor 1	0.319082	0.505823	1.70359
A_32_P158272	MACC1;AC007001.3;AC005062.2;AC007001.1	metastasis associated in colon cancer 1	-1.69396	-1.92771	-1.64848
A_23_P397376	MAF	v-maf musculoaponeurotic fibrosarcoma oncogene homolog (avian)	-0.47717	-1.7924	-0.392568
A_23_P34144	MAGEH1	melanoma antigen family H, 1	1.70099	1.52516	1.98591
A_23_P60130	MAL2;RP11-4K16.2	mal, T-cell differentiation protein 2	-2.17005	-2.01372	-1.82921
A_23_P103601	MAN1C1	mannosidase, alpha, class 1C, member 1	1.65303	0.854971	0.220731
A_24_P381838	MAN2A2;AC068831.3	mannosidase, alpha, class 2A, member 2	-1.54105	-0.317624	-0.594136
A_23_P118427	MAP2K3	mitogen-activated protein kinase kinase 3	-1.72887	-0.858113	-0.772905
A_24_P98021	MAP7	microtubule-associated protein 7	-1.32469	-1.80737	-1.63234
A_24_P406132	MAPK13	mitogen-activated protein kinase 13	-1.67559	-1.1048	-0.787495
A_23_P145376	MAPK13	mitogen-activated protein kinase 13	-1.53209	-1.01759	-0.919458
A_23_P314584	MAPKAPK3	mitogen-activated protein kinase-activated protein kinase 3	-1.63047	-0.69115	-0.74021
A_23_P214222	MARCKS	myristoylated alanine-rich protein kinase C substrate	1.56401	0.74699	0.393716
A_23_P110571	MAST4	microtubule associated serine/threonine kinase family member 4	-0.451024	-0.190167	-1.58775
A_24_P926450	MATR3;SIL1	small nucleolar RNA host gene 4 (non-protein coding);SIL1 homolog, endoplasmic reticulum chaperone (S. cerevisiae)	-2.46791	-0.567337	0.698228
A_32_P231880	MCAT	malonyl CoA:ACP acyltransferase (mitochondrial)	-1.85341	0.154677	0.319013
A_23_P42168	MDFI	MyoD family inhibitor	-1.71095	-1.28987	-0.760248
A_24_P207503	MEIS3;MEIS3P1;AC087499.3;AC005324.1	Meis homeobox 3 pseudogene 2;Meis homeobox 3 pseudogene 1	0.451462	0.587862	1.5662
A_23_P359245	MET	met proto-oncogene (hepatocyte growth factor receptor)	-1.29278	-1.32228	-1.92392
A_24_P923765	MEX3D	mex-3 homolog D (C. elegans)	-2.20291	0.144326	0.324341
A_23_P39445	MEX3D	mex-3 homolog D (C. elegans)	-1.80837	-0.221421	1.73893
A_23_P103104	MFNG	MFNG O-fucosylpeptide 3-beta-N-acetylglucosaminyltransferase	-1.59684	-1.41366	-0.499102
A_24_P224926	MFNG	MFNG O-fucosylpeptide 3-beta-N-acetylglucosaminyltransferase	-1.51507	-1.51284	-0.746359
A_24_P226008	MGLL	monoglyceride lipase	-0.461332	0.317661	-1.60373
A_24_P204269	MLL3;AC005301.5	B melanoma antigen family, member 3;TPTE pseudogene (psiTPTE22), non-coding RNA	-1.97452	0.184351	0.21309
A_24_P369263	MMS19	MMS19 nucleotide excision repair homolog (S. cerevisiae)	-1.50729	-0.258941	-0.100002
A_23_P67042	MOCOS	molybdenum cofactor sulfurase	-0.269318	-0.431032	-1.53262
A_24_P414045	MOGS	mannosyl-oligosaccharide glucosidase	-1.72644	-0.289978	0.338353
A_24_P324479	MPND	MPN domain containing	-1.50017	0.119743	0.242433
A_23_P141345	MPP3	membrane protein, palmitoylated 3 (MAGUK p55 subfamily member 3)	-0.95229	-0.656091	-1.84471
A_23_P141346	MPP3	membrane protein, palmitoylated 3 (MAGUK p55 subfamily member 3)	-0.918259	-0.665261	-1.70349
A_23_P70417	MRPS10;DCAF10;AL583849.1	mitochondrial ribosomal protein S10;DDB1 and CUL4 associated factor 10	-1.53935	-0.411867	-1.08654
A_23_P206724	MT1E;MT1M	metallothionein 1L (gene/pseudogene);metallothionein 1M	-1.74447	-0.345712	-0.650562
A_23_P66241	MT1M	metallothionein 1M	-1.51203	-0.396455	-0.442921
A_24_P42453	MTRNR2L9;DHFR	MT-RNR2-like 8;dihydrofolate reductase pseudogene 1	-1.50268	0.464723	0.251873
A_23_P31073	MYB	v-myb myeloblastosis viral oncogene homolog (avian)	-1.31681	-1.95645	-0.332275
A_23_P210835	MYT1	myelin transcription factor 1	-1.4451	-1.94163	NA
A_24_P383609	NANOS1	nanos homolog 1 (Drosophila)	1.55969	1.23018	1.3415
A_24_P132950	NAP1L4;AC131971.3	nucleosome assembly protein 1-like 4	-1.66367	-0.211645	0.0407073
A_23_P138194	NCF2;SMG7	neutrophil cytosolic factor 2;Smg-7 homolog, nonsense mediated mRNA decay factor (C. elegans)	0.0502103	-0.708328	-1.6938
A_24_P926820	NCRNA00164	ankyrin repeat domain 30B-like	-1.78878	0.343227	0.319605
A_23_P140748	NDRG4;AC009118.3	NDRG family member 4	1.52958	0.860427	1.65433
A_23_P35534	NEUROG3	neurogenin 3	-2.27149	0.142488	0.0403436
A_24_P315500	NFYC	nuclear transcription factor Y, gamma	-1.71683	0.212253	0.393575
A_23_P102364	NGEF	neuronal guanine nucleotide exchange factor	0.414414	0.0399215	-1.8183
A_24_P253293	NKX2-8	NK2 homeobox 8	-1.6978	0.132258	-0.0393892
A_32_P152999	NKX6-1	NK6 homeobox 1	-2.15388	0.311824	0.0656666
A_24_P516215	NOB1;RP11-173E2.1	NIN1/RPN12 binding protein 1 homolog (S. cerevisiae)	-1.76948	-0.405222	-0.379602
A_23_P106822	NOB1;RP11-173E2.1	NIN1/RPN12 binding protein 1 homolog (S. cerevisiae)	-1.51514	-0.451876	-0.511979
A_23_P44581	NOMO3;NOMO1;NOMO2	NODAL modulator 3;NODAL modulator 1;NODAL modulator 2	-1.65574	-0.433158	-0.24701
A_23_P101007	NOTUM	notum pectinacetylesterase homolog (Drosophila)	-1.5217	-0.679965	0.229086
A_23_P21570	NPAS3	neuronal PAS domain protein 3	-1.8389	0.139252	0.279031
A_23_P253896	NPNT	nephronectin	-1.13927	-1.76345	-1.78792
A_32_P155512	NPTN	neuroplastin	-1.79562	0.229925	0.16615
A_23_P398566	NR4A3	nuclear receptor subfamily 4, group A, member 3	-1.50954	-1.98039	-0.532664
A_23_P209669	NRP2	neuropilin 2	-1.86945	-1.16654	-1.69652
A_24_P84130	NRP2	neuropilin 2	-0.369609	-0.677538	-1.59887
A_24_P141522	NUP98	nucleoporin 98kDa	-1.51092	-0.187002	0.0348618
A_24_P299474	ODZ2	odz, odd Oz/ten-m homolog 2 (Drosophila)	1.05193	1.13291	1.77054
A_24_P124624	OLR1	oxidized low density lipoprotein (lectin-like) receptor 1	0.58725	0.880091	1.73
A_23_P142272	PAF1	Paf1, RNA polymerase II associated factor, homolog (S. cerevisiae)	-1.5179	-0.0938881	-0.112716
A_24_P200427	PAICS	phosphoribosylaminoimidazole carboxylase, phosphoribosylaminoimidazole succinocarboxamide synthetase	-1.78333	-0.185714	0.62472
A_24_P933704	PAM	peptidylglycine alpha-amidating monooxygenase	0.308285	0.0399757	1.50037
A_23_P141699	PARD6G;AC139100.1	par-6 partitioning defective 6 homolog gamma (C. elegans);Putative uncharacterized protein ENSP00000405980	-1.80788	0.187586	0.315318
A_23_P84762	PARP10	poly (ADP-ribose) polymerase family, member 10	-1.80874	0.133011	0.224549
A_23_P48358	PCCA	propionyl CoA carboxylase, alpha polypeptide	-3.47449	-2.98836	-1.31036
A_23_P109322	PCP4	Purkinje cell protein 4	-2.18624	-2.83775	-1.0498
A_23_P151198	PDAP1;AC084880.1;RP11-397G5.2	PDGFA associated protein 1	-2.55502	-0.448187	0.706849
A_23_P123256	PDAP1;AC084880.1;RP11-397G5.2;CTC-534B23.1	PDGFA associated protein 1	-2.54691	-0.397928	0.383147
A_23_P87379	PDE2A	phosphodiesterase 2A, cGMP-stimulated	-1.4883	-1.45452	-2.50592
A_23_P401106	PDE2A	phosphodiesterase 2A, cGMP-stimulated	-1.14894	-1.73077	-2.94774
A_23_P74278	PDE4B	phosphodiesterase 4B, cAMP-specific	3.79687	4.05952	NA
A_23_P113701	PDGFA	platelet-derived growth factor alpha polypeptide	-1.8405	-0.729125	-0.368449
A_24_P243749	PDK4	pyruvate dehydrogenase kinase, isozyme 4	1.6179	1.32503	NA
A_23_P122563	PFDN6;PFDN6;PFDN6;PFDN6;PFDN6	prefoldin subunit 6;Prefoldin subunit 6 (Protein Ke2);Prefoldin subunit 6 (Protein Ke2);Prefoldin subunit 6 (Protein Ke2);Prefoldin subunit 6 (Protein Ke2)	-1.42823	-0.469421	1.59631
A_24_P111096	PFKFB3	6-phosphofructo-2-kinase/fructose-2,6-biphosphatase 3	1.00126	-0.23151	1.6818
A_23_P34510	PHC2	polyhomeotic homolog 2 (Drosophila)	-1.60555	-0.129296	-0.0210697
A_23_P428835	PHF20	PHD finger protein 20	1.21358	0.581479	1.73463
A_24_P215445	PHOX2A	paired-like homeobox 2a	-1.96423	0.170515	0.319107
A_24_P222860	PI4KB	phosphatidylinositol 4-kinase, catalytic, beta	-1.5327	0.0930855	0.117919
A_32_P465742	PIP5K1B	phosphatidylinositol-4-phosphate 5-kinase, type I, beta	1.66645	1.68894	2.32671
A_32_P226918	PKN2;RP11-76N22.2	protein kinase N2	-1.97887	0.221511	0.278537
A_23_P145096	PLA2G7;AL035670.1	phospholipase A2, group VII (platelet-activating factor acetylhydrolase, plasma)	2.90091	2.53831	2.51817
A_23_P105535	POC1B	POC1 centriolar protein homolog B (Chlamydomonas)	1.10057	1.8564	1.96509
A_23_P71146	POLD2	polymerase (DNA directed), delta 2, regulatory subunit 50kDa	-1.63951	-0.414945	-0.256659
A_23_P3527	POLR2C	polymerase (RNA) II (DNA directed) polypeptide C, 33kDa	-1.62218	-0.407272	0.229981
A_24_P34575	POU3F3	POU class 3 homeobox 3	-1.61335	0.133481	0.0778542
A_23_P209477	PPM1G	protein phosphatase, Mg2+/Mn2+ dependent, 1G	-1.67919	-0.159759	-0.136929
A_23_P391443	PPM1H	protein phosphatase, Mg2+/Mn2+ dependent, 1H	0.564409	0.624536	1.60362
A_24_P4705	PPME1	protein phosphatase methylesterase 1	0.62282	1.11915	1.53619
A_23_P355385	PPP6C	protein phosphatase 6, catalytic subunit	-1.52568	-0.407237	0.0391614
A_24_P914134	PRNP	prion protein	-1.93723	0.228762	0.357659
A_23_P72961	PRPS1	phosphoribosyl pyrophosphate synthetase 1	-1.59759	-0.349147	1.36282
A_23_P339744	PRR24	proline rich 24	-2.52341	0.164769	0.21575
A_24_P10890	PRR5;ARHGAP8;PRR5-ARHGAP8	proline rich 5 (renal);Rho GTPase activating protein 8;PRR5-ARHGAP8 readthrough	-1.98985	0.144126	0.392617
A_24_P20807	PRR7	proline rich 7 (synaptic)	-2.32374	0.148261	0.398763
A_32_P85711	PSEN1	presenilin 1	-1.63617	0.181281	0.272445
A_23_P133902	PSORS1C1;PSORS1C1;PSORS1C1;PSORS1C1;PSORS1C1;PSORS1C1	Psoriasis susceptibility 1 candidate gene 1 protein (Protein SEEK1);Psoriasis susceptibility 1 candidate 1 ;Psoriasis susceptibility 1 candidate gene 1 protein (Protein SEEK1);Psoriasis susceptibility 1 candidate gene 1 protein (Protein SEEK1);PSORS1C1 protein ;psoriasis susceptibility 1 candidate 1	-0.166717	-0.588335	-1.66962
A_23_P146554	PTGDS	prostaglandin D2 synthase 21kDa (brain)	-1.82584	-1.74851	-1.99721
A_24_P335358	PUS1	pseudouridylate synthase 1	-1.7672	-0.578327	-0.397099
A_24_P65616	PVR	poliovirus receptor	-1.52573	-0.242563	-0.810669
A_23_P401547	PVRL3	poliovirus receptor-related 3	1.76343	1.45047	1.33153
A_23_P80759	PVRL3	poliovirus receptor-related 3	2.16317	NA	1.88589
A_24_P204358	PYCR1	pyrroline-5-carboxylate reductase 1	-1.6739	-0.793597	-0.752533
A_32_P532216	QARS	glutaminyl-tRNA synthetase	-1.76196	0.0534939	0.632687
A_23_P380266	QSOX1	quiescin Q6 sulfhydryl oxidase 1	-1.50607	-0.766259	-0.661414
A_23_P5778	RAB17	RAB17, member RAS oncogene family	-1.61811	-0.683602	-0.261283
A_32_P52713	RAB4B	RAB4B, member RAS oncogene family	-1.69549	0.1664	0.149433
A_24_P22887	RAD23A	RAD23 homolog A (S. cerevisiae)	-1.62022	-0.236889	-0.475626
A_24_P406664	RAD23B;AC004954.2	RAD23 homolog B (S. cerevisiae)	-1.67933	-0.376868	0.552904
A_24_P54390	RASGRP3	RAS guanyl releasing protein 3 (calcium and DAG-regulated)	1.51802	NA	0.789329
A_23_P166087	RASSF2	Ras association (RalGDS/AF-6) domain family member 2	2.01485	1.33819	1.52431
A_23_P17430	RBM38	RNA binding motif protein 38	-1.73289	-0.635991	0.0304558
A_24_P227326	RCOR2	REST corepressor 2	-1.60462	0.138606	0.157426
A_23_P39185	RDH13	retinol dehydrogenase 13 (all-trans/9-cis)	-1.61551	-0.473686	-0.304468
A_23_P83028	RECK	reversion-inducing-cysteine-rich protein with kazal motifs	1.39412	1.32415	1.63847
A_23_P115417	RGL1	ral guanine nucleotide dissociation stimulator-like 1	0.559859	0.656108	1.66798
A_23_P148345	RNF128	ring finger protein 128	-2.36683	-3.01413	NA
A_24_P348083	RNF165;AC015959.1	ring finger protein 165	-2.03641	0.198489	0.315988
A_32_P233211	RORA	RAR-related orphan receptor A	-1.67146	0.141929	0.302058
A_32_P165407	RP11-131L23.1;DDAH1	dimethylarginine dimethylaminohydrolase 1	1.67605	0.434249	0.576641
A_32_P216602	RP11-134G8.7;CSRP1	cysteine and glycine-rich protein 1	-1.51859	0.134008	0.194752
A_32_P146286	RP11-193H5.1;RP11-193H5.2	actin, gamma-like (LOC100130331), non-coding RNA	-1.61777	-0.478812	-0.0732654
A_32_P63562	RP11-488P3.1;BCAR3	breast cancer anti-estrogen resistance 3	-1.48302	-1.62271	-2.4514
A_24_P647163	RP11-545E17.3;ZER1	zer-1 homolog (C. elegans)	0.988977	0.605375	1.7647
A_24_P41339	RP11-641D5.1;MECOM	MDS1 and EVI1 complex locus	-1.50004	-0.198326	0.210483
A_32_P148538	RP4-788L13.1	Lipid phosphate phosphatase-related protein type 4 (EC 3.1.3.4)(Plasticity-related gene 1 protein)(PRG-1)(Brain-specific phosphatidic acid phosphatase-like protein 1)	1.15784	1.3115	1.79793
A_24_P123658	RPL7L1	ribosomal protein L7-like 1	-2.39632	-0.235474	0.226133
A_23_P42163	RPL7L1;RP11-425D10.4;AC007014.1;RP5-1168M19.1;RP11-15B17.2;RPL7AP30;CLEC16A;COBL;ENPEP;CCDC162;RP11-15B17.1	ribosomal protein L7-like 1;ribosomal protein L7a pseudogene 30;C-type lectin domain family 16, member A;cordon-bleu homolog (mouse);glutamyl aminopeptidase (aminopeptidase A);coiled-coil domain containing 162 pseudogene	-1.55705	-0.351695	-0.535722
A_24_P332971	RPL7L1;RP11-474H20.1;RP11-278J6.1;AC023271.3;NBEAL1;NR3C1;CTC-347C20.1	ribosomal protein L7-like 1;neurobeachin-like 1;nuclear receptor subfamily 3, group C, member 1 (glucocorticoid receptor)	-1.56444	-0.367769	-0.377051
A_32_P84119	RRP1B;PDXK	ribosomal RNA processing 1 homolog B (S. cerevisiae);pyridoxal (pyridoxine, vitamin B6) kinase	-1.76463	0.200663	0.161508
A_23_P218646	RTEL1;TNFRSF6B	regulator of telomere elongation helicase 1;tumor necrosis factor receptor superfamily, member 6b, decoy	-0.995865	-0.545845	-1.77488
A_32_P83997	RTN3	reticulon 3	-1.61255	0.141106	0.309178
A_23_P51231	RUNX3;RP4-781L3.1	runt-related transcription factor 3	-1.65845	-1.05536	-0.406703
A_23_P39110	RUVBL2	RuvB-like 2 (E. coli)	-1.5248	-0.359934	-0.315876
A_23_P124619	S100A14	S100 calcium binding protein A14	-0.393302	-1.03174	-3.81913
A_23_P58266	S100P	S100 calcium binding protein P	-1.3795	-0.889548	-3.0954
A_23_P54267	SCG3	secretogranin III	-2.05139	-2.02169	-3.02138
A_23_P75470	SCYL1	SCY1-like 1 (S. cerevisiae)	-2.09992	-0.141988	0.124973
A_24_P255338	SEC24C	SEC24 family, member C (S. cerevisiae)	-1.62634	-0.267953	0.100362
A_24_P374154	SF3A1	splicing factor 3a, subunit 1, 120kDa	-1.56112	-0.149612	0.05934
A_23_P63254	SFN	stratifin	-1.78467	-1.04224	-1.22895
A_23_P148297	SH3BGRL	SH3 domain binding glutamic acid-rich protein like	0.826039	1.60814	1.90172
A_23_P334883	SHANK2	SH3 and multiple ankyrin repeat domains 2	0.347611	NA	-1.73614
A_23_P50146	SIGLEC15	sialic acid binding Ig-like lectin 15	1.58783	1.21667	1.17581
A_23_P168080	SKIV2L;SKIV2L;SKIV2L;SKIV2L;SKIV2L;SKIV2L;CYP21A2	helicase SKI2W ;Helicase SKI2W (EC 3.6.4.-)(Helicase-like protein)(HLP);superkiller viralicidic activity 2-like (S. cerevisiae);helicase SKI2W ;Helicase SKI2W (EC 3.6.4.-)(Helicase-like protein)(HLP);Helicase SKI2W (EC 3.6.4.-)(Helicase-like protein)(HLP);steroid 21-hydroxylase isoform a	-1.51199	-0.272301	-0.0541813
A_23_P110896	SLC17A5	solute carrier family 17 (anion/sugar transporter), member 5	-1.51382	0.320887	1.11266
A_24_P286114	SLC1A3;CTD-2353F22.1	solute carrier family 1 (glial high affinity glutamate transporter), member 3	1.17993	1.00459	2.6701
A_23_P9435	SLC25A25	solute carrier family 25 (mitochondrial carrier; phosphate carrier), member 25	-1.51564	-0.321049	-0.324623
A_24_P37665	SLC26A1;IDUA	solute carrier family 26 (sulfate transporter), member 1;iduronidase, alpha-L-	-1.58911	0.136011	0.370123
A_23_P331560	SLC26A4	solute carrier family 26, member 4	-0.523387	-0.383099	-1.59653
A_23_P70571	SLC39A7;SLC39A4;SLC39A7;SLC39A7;SLC39A7;SLC39A7	Zinc transporter SLC39A7 (Solute carrier family 39 member 7)(Histidine-rich membrane protein Ke4)(Really interesting new gene 5 protein);solute carrier family 39 (zinc transporter), member 4;Zinc transporter SLC39A7 (Solute carrier family 39 member 7)(Histidine-rich membrane protein Ke4)(Really interesting new gene 5 protein);Zinc transporter SLC39A7 (Solute carrier family 39 member 7)(Histidine-…	-2.07053	-0.219682	0.622329
A_23_P102391	SLC40A1	solute carrier family 40 (iron-regulated transporter), member 1	NA	0.785932	1.95542
A_23_P91230	SLPI	secretory leukocyte peptidase inhibitor	-2.52239	-1.41835	-2.01471
A_24_P190472	SLPI	secretory leukocyte peptidase inhibitor	-1.90943	-0.964313	-2.14346
A_24_P212851	SMARCA4	SWI/SNF related, matrix associated, actin dependent regulator of chromatin, subfamily a, member 4	-1.98782	-0.146205	-0.0607006
A_23_P66487	SMARCD2	SWI/SNF related, matrix associated, actin dependent regulator of chromatin, subfamily d, member 2	-1.82727	-0.738856	0.251001
A_23_P163567	SMPD3	sphingomyelin phosphodiesterase 3, neutral membrane (neutral sphingomyelinase II)	0.302991	-0.586279	-2.28602
A_24_P276864	SMPD4	sphingomyelin phosphodiesterase 4, neutral membrane (neutral sphingomyelinase-3)	-1.99938	-0.224769	0.340582
A_23_P169039	SNAI2	snail homolog 2 (Drosophila)	-0.724023	0.0429306	-2.16547
A_23_P102706	SNPH	syntaphilin	0.860676	1.02429	1.56905
A_24_P112803	SOX1	SRY (sex determining region Y)-box 1	-2.00988	0.143213	0.0377043
A_24_P113725	SOX3	SRY (sex determining region Y)-box 3	-2.20592	0.137312	0.411865
A_23_P66137	SOX8	SRY (sex determining region Y)-box 8	-0.745255	-1.55717	-1.87748
A_24_P314571	SPC24	SPC24, NDC80 kinetochore complex component, homolog (S. cerevisiae)	-1.51874	-0.186758	0.9369
A_24_P5305	SPG7	spastic paraplegia 7 (pure and complicated autosomal recessive)	-1.57338	-0.0713025	0.836534
A_24_P8371	SPNS2;MYBBP1A	spinster homolog 2 (Drosophila);MYB binding protein (P160) 1a	-1.38913	-1.55802	-1.78201
A_23_P121533	SPON2	spondin 2, extracellular matrix protein	-2.06705	-2.37852	-1.84183
A_24_P327815	STIP1;RP6-145B8.3	stress-induced-phosphoprotein 1	-1.86205	-0.331416	-0.107175
A_24_P678104	STMN3;CTA-221G9.10;KIAA1671	stathmin-like 3;KIAA1671	-1.72323	-0.481789	-0.333614
A_32_P194115	SUN2;GTPBP1;RP3-508I15.19;RP3-508I15.18	Sad1 and UNC84 domain containing 2;GTP binding protein 1	-1.51661	-0.0585765	0.255244
A_23_P134734	SYBU	syntabulin (syntaxin-interacting)	-0.530089	-0.900857	-1.8427
A_32_P71551	SYCE1L	synaptonemal complex central element protein 1-like	-1.57189	0.192652	0.0934968
A_23_P500824	SYN1	synapsin I	-1.89937	0.245236	0.0961339
A_24_P347854	SYNGR2	synaptogyrin 2	-1.63634	-0.235599	-0.247925
A_23_P159305	TAF15	TAF15 RNA polymerase II, TATA box binding protein (TBP)-associated factor, 68kDa	-1.94142	-0.302108	0.153877
A_32_P1291	TCEA2	transcription elongation factor A (SII), 2	-2.27176	0.176047	0.297241
A_23_P366376	TDGF1;RP11-509I21.1	teratocarcinoma-derived growth factor 1	-2.03361	-2.23415	-0.777037
A_23_P76538	TESC	tescalcin	-1.4799	-2.24733	-1.56692
A_23_P257296	TFF3	trefoil factor 3 (intestinal)	-2.03553	-2.69494	-1.84607
A_23_P393099	TFF3	trefoil factor 3 (intestinal)	-1.71052	-3.03436	-2.31643
A_24_P148261	TGFB2	transforming growth factor, beta 2	1.65523	1.95135	2.65093
A_23_P119214	TIMM44	translocase of inner mitochondrial membrane 44 homolog (yeast)	-1.52574	-0.414228	-0.773234
A_23_P404778	TLL2	tolloid-like 2	1.198	0.826633	1.73651
A_23_P15101	TMC5	transmembrane channel-like 5	-1.40843	-1.55325	NA
A_23_P70127	TMED9	transmembrane emp24 protein transport domain containing 9	-1.92993	-0.245821	0.743612
A_23_P61987	TMEM121	transmembrane protein 121	1.58467	1.15399	1.22118
A_23_P127608	TMPRSS4	transmembrane protease, serine 4	-0.242078	-0.389084	-2.98866
A_23_P121253	TNFSF10	tumor necrosis factor (ligand) superfamily, member 10	0.259677	0.309228	1.53476
A_23_P258418	TNIP2	TNFAIP3 interacting protein 2	-1.64949	-0.311433	-0.152004
A_24_P762669	TNRC18	trinucleotide repeat containing 18	-2.4015	0.172302	0.230132
A_24_P203328	TPRXL	tetra-peptide repeat homeobox-like	-1.66736	-1.35998	-1.11683
A_23_P26294	TPSG1;CACNA1H	tryptase gamma 1;calcium channel, voltage-dependent, T type, alpha 1H subunit	-1.50326	0.208551	0.249473
A_23_P3849	TRAP1	TNF receptor-associated protein 1	-1.73552	-0.427136	-0.574318
A_32_P157671	TRIM16L;TRIM16;AC026271.1;RP11-385D13.1	tripartite motif-containing 16-like;tripartite motif-containing 16;Putative uncharacterized protein Fragment	-1.93227	-1.04989	-0.144708
A_23_P129903	TRIM16L;TRIM16;AC026271.1;RP11-385D13.1	tripartite motif-containing 16-like;tripartite motif-containing 16;Putative uncharacterized protein Fragment	-1.83883	-0.969545	-0.147663
A_24_P936767	TRIM25	tripartite motif-containing 25	-1.61406	-0.19701	-1.16117
A_24_P163405	TRIM27;TRIM27;TRIM27;TRIM27;TRIM27;TRIM27	Zinc finger protein RFP (Ret finger protein)(Tripartite motif-containing protein 27)(RING finger protein 76);Zinc finger protein RFP (Ret finger protein)(Tripartite motif-containing protein 27)(RING finger protein 76);Zinc finger protein RFP (Ret finger protein)(Tripartite motif-containing protein 27)(RING finger protein 76);Tripartite motif-containing 27 Fragment ;Zinc finger protein RFP (Ret fi…	-1.52705	-0.241124	-0.295174
A_23_P154627	TSHZ2;AL354993.1	teashirt zinc finger homeobox 2;Cell growth-inhibiting protein 7HCG1784586 ;	NA	1.82705	2.32437
A_23_P9926	TSPAN10	tetraspanin 10	-1.66631	0.212126	0.318232
A_24_P236956	TSPAN16	tetraspanin 16	-0.224026	-0.321569	-1.68399
A_23_P50338	TUBB4;TUBB6;TUBB3	tubulin, beta 4;tubulin, beta 6;melanocortin 1 receptor (alpha melanocyte stimulating hormone receptor)	-1.7373	-0.431318	-0.176828
A_23_P152768	TUBG1	tubulin, gamma 1	-1.51782	-0.144865	0.0214553
A_32_P160200	UBE2K	ubiquitin-conjugating enzyme E2K (UBC1 homolog, yeast)	-1.51966	0.162153	0.240418
A_23_P52336	UNC5B	unc-5 homolog B (C. elegans)	-0.782887	-0.61233	-2.02905
A_23_P351275	UPP1	uridine phosphorylase 1	-1.07174	0.192221	-2.18768
A_23_P147805	UPP1	uridine phosphorylase 1	-0.919916	-0.0272228	-1.78031
A_23_P71989	UPP1	uridine phosphorylase 1	0.209688	NA	-1.96993
A_23_P31489	URGCP	upregulator of cell proliferation	-1.71724	-0.357231	-0.588439
A_23_P116430	USH1C	Usher syndrome 1C (autosomal recessive, severe)	-1.68168	-1.6124	-1.07122
A_23_P146885	UTS2R	urotensin 2 receptor	-1.50994	0.1652	0.321488
A_23_P77000	VASH1;AF111169.2	vasohibin 1	0.846689	0.734946	1.7193
A_32_P33083	VCX2	variable charge, X-linked 2	1.95581	2.12836	1.14224
A_24_P245976	VCX3A;VCX2;VCX;VCX3B;AC005184.1	variable charge, X-linked 3A;variable charge, X-linked 2;variable charge, X-linked;variable charge, X-linked 3B	2.10208	2.00847	1.30767
A_24_P23979	VCX3A;VCX2;VCX;VCX3B;AC005184.1	variable charge, X-linked 3A;variable charge, X-linked 2;variable charge, X-linked;variable charge, X-linked 3B	2.25869	2.19902	1.57485
A_23_P16866	VIL1	villin 1	-2.20945	-2.55756	-1.10332
A_23_P209527	VIL1	villin 1	-1.76953	-2.57524	-1.12566
A_24_P68214	VIL1	villin 1	-1.64894	-1.03954	NA
A_24_P290481	VIL2	ezrin	-1.6012	-0.282898	-0.409552
A_32_P196247	VPS4A	vacuolar protein sorting 4 homolog A (S. cerevisiae)	-1.55544	0.175928	0.124052
A_24_P76546	WASF2	WAS protein family, member 4	-1.99346	-0.120208	-0.154709
A_24_P370420	WBSCR16;AC118138.2	Williams-Beuren syndrome chromosome region 16	-1.76223	-0.109825	0.0754544
A_24_P848662	WDR90	WD repeat domain 90	-2.2267	0.148816	0.492267
A_23_P211926	WNT5A	wingless-type MMTV integration site family, member 5A	1.07816	1.36452	1.99371
A_24_P208513	WNT6	wingless-type MMTV integration site family, member 6	-2.02792	0.00630634	0.163596
A_23_P325438	XPO6	exportin 6	-2.01975	-0.359274	-0.354361
A_23_P379550	YARS	tyrosyl-tRNA synthetase	-1.6791	-0.512993	-0.707431
A_24_P169234	ZAP70	zeta-chain (TCR) associated protein kinase 70kDa	1.03028	1.54094	2.14888
A_23_P39682	ZAP70	zeta-chain (TCR) associated protein kinase 70kDa	2.35114	1.80989	2.3201
A_23_P212025	ZBTB38	zinc finger and BTB domain containing 38	-1.53748	0.0536522	-0.592459
A_24_P392407	ZBTB43	zinc finger and BTB domain containing 43	-1.76069	0.215725	0.249092
A_23_P3502	ZC3H18	zinc finger CCCH-type containing 18	-1.6048	-0.0884165	-0.384506
A_23_P62188	ZC4H2	zinc finger, C4H2 domain containing	2.22602	2.35194	2.35183
A_23_P54573	ZFPM1	zinc finger protein, multitype 1	-1.89732	0.16848	0.323025
A_23_P93269	ZNF165	zinc finger protein 165	-1.10206	-1.19163	-1.79605
A_24_P218074	ZNF467	zinc finger protein 467	-1.88143	0.106814	0.08276
A_32_P116556	ZNF469	zinc finger protein 469	-0.531251	-0.916614	-1.81141
A_24_P416595	ZNF575	zinc finger protein 575	-2.56331	0.121225	0.315221
A_24_P293089	ZNF579	zinc finger protein 579	-1.72453	0.126952	0.225006
A_23_P407684	ZNF598	zinc finger protein 598	-1.60303	-0.631702	-1.02
A_23_P15218	ZNF768	zinc finger protein 768	-1.87168	-0.547267	-0.496982
A_32_P132422	ZNF787	zinc finger protein 787	-1.9515	0.157539	0.339734
A_32_P70341	ZNRF3	zinc and ring finger 3	-2.02108	0.172837	0.206299
A_23_P15135	ZSCAN10	zinc finger and SCAN domain containing 10	-1.52635	0.191872	0.238334

## Sheet: significant-CITED4sh-vs-control
CloneName	GeneSymbols	GeneNames	FC-scram-day1	FC-scram-day3	FC-scram-day5
A_23_P18713	ABCG2	ATP-binding cassette, sub-family G (WHITE), member 2	1.17211	1.35682	1.62797
A_23_P79066	AC004410.1;AC004490.2;AC005258.1	Signal peptide peptidase-like 2B (SPP-like 2B)(SPPL2b)(EC 3.4.23.-)(Intramembrane protease 4)(IMP-4)(Presenilin-like protein 1)	-1.6225	-0.117096	0.86491
A_24_P24856	AC005332.1	Putative Rho GTPase-activating protein 27-like protein	-1.66004	-0.0428853	1.07567
A_32_P222450	AC010170.2;TMEM158	transmembrane protein 158 (gene/pseudogene)	-1.95828	-0.0349851	1.28063
A_24_P147540	AC010336.2	Putative uncharacterized protein FLJ22184	-1.7361	0.00808637	1.24334
A_32_P76627	AC022596.6;KRT14	keratin 14	-2.23409	-1.70292	-1.02601
A_24_P825942	AC068491.1	non-protein coding RNA 152 (NCRNA00152), transcript variant 2, non-coding RNA	1.02781	0.921093	1.50087
A_23_P100263	AC099524.1	C-Maf-inducing protein (c-Mip)(Truncated c-Maf-inducing protein)(Tc-Mip)	-1.62933	-0.0541633	0.766423
A_23_P10182	ACOX2	acyl-CoA oxidase 2, branched chain	-1.07436	-1.52754	-0.904767
A_24_P161074	AF131215.1;XKR6	Kell blood group complex subunit-related family, member 6	0.375561	0.630118	-1.60717
A_23_P135454	AFG3L2	AFG3 ATPase family gene 3-like 2 (S. cerevisiae)	-1.50158	-0.339648	0.583095
A_32_P117338	AFG3L2;AFG3L2P1	AFG3 ATPase family gene 3-like 2 (S. cerevisiae);AFG3 ATPase family gene 3-like 2 (S. cerevisiae) pseudogene 1	-1.51532	-0.380135	0.793259
A_23_P208870	AKT2	v-akt murine thymoma viral oncogene homolog 2	-1.54807	-0.126002	0.861973
A_24_P203953	AL512631.1;USP6NL	Putative uncharacterized protein LOC439951 ;USP6 N-terminal like	-1.55987	0.0117023	1.05255
A_23_P15876	ALPK2	alpha-kinase 2	1.53697	1.34605	1.04155
A_23_P138796	AMOTL1	angiomotin like 1	2.0776	1.69242	1.27007
A_23_P202269	ANK3	ankyrin 3, node of Ranvier (ankyrin G)	-1.68832	-2.45168	-1.53083
A_23_P301530	ANK3	ankyrin 3, node of Ranvier (ankyrin G)	-1.46434	-1.71805	-0.964692
A_23_P409093	ANO4	anoctamin 4	0.378241	0.494533	1.57829
A_24_P42107	ANO9	anoctamin 9	-1.55625	0.0749692	1.10608
A_23_P94501	ANXA1	annexin A1	0.393432	1.74411	1.98283
A_23_P121716	ANXA3	annexin A3	-1.57836	-1.45021	-0.702425
A_23_P357104	ANXA6	annexin A6	-2.27036	-0.593548	0.978448
A_24_P63950	AP1S1	adaptor-related protein complex 1, sigma 1 subunit	-1.64905	-0.206508	0.862998
A_23_P157404	AP1S1	adaptor-related protein complex 1, sigma 1 subunit	-1.84789	-0.15593	1.18093
A_23_P10701	APBB2;RP11-632F7.3	amyloid beta (A4) precursor protein-binding, family B, member 2	-1.68956	-1.56639	-0.636444
A_23_P113111	AR	androgen receptor	1.31978	2.09649	2.23327
A_24_P10674	ARHGAP33	Rho GTPase activating protein 33	-1.65257	-0.000400333	1.21685
A_23_P99661	ARHGEF40	Rho guanine nucleotide exchange factor (GEF) 40	1.50926	1.13298	1.50144
A_32_P18440	ARID5B;AL671972.2	AT rich interactive domain 5B (MRF1-like)	0.497787	0.571719	1.66037
A_32_P130999	ASB4	ankyrin repeat and SOCS box-containing 4	0.444788	0.656547	1.68378
A_23_P357936	ASTN2	astrotactin 2	1.21343	1.2537	1.70069
A_24_P307626	ATP1A4	ATPase, Na+/K+ transporting, alpha 4 polypeptide	-1.68466	-0.34324	1.08899
A_23_P78980	B3GNT3	UDP-GlcNAc:betaGal beta-1,3-N-acetylglucosaminyltransferase 3	-1.42594	-1.59812	-1.33134
A_24_P273063	BAALC;C8orf56	brain and acute leukemia, cytoplasmic;Putative uncharacterized protein C8orf56	-1.81538	-0.0590622	1.08772
A_23_P90189	BBC3	BCL2 binding component 3	-1.97745	-0.0142684	1.20352
A_32_P69849	BEX5	brain expressed, X-linked 5	1.57813	1.62273	1.49398
A_24_P156993	BIN1	bridging integrator 1	0.000616062	0.813349	1.58545
A_23_P54144	BMP4	bone morphogenetic protein 4	0.140705	0.669063	1.78813
A_23_P71946	BSPRY	B-box and SPRY domain containing	-1.84797	-1.76863	-0.918284
A_23_P39465	BST2	bone marrow stromal cell antigen 2	1.18991	1.50121	1.47282
A_23_P383915	BTBD16	BTB (POZ) domain containing 16	-2.39976	-3.18464	-2.33838
A_24_P289178	C16orf74	Uncharacterized protein C16orf74	-1.54448	-0.905399	-1.33575
A_24_P349788	C17orf96	Uncharacterized protein C17orf96	-1.5612	-0.0363711	0.880708
A_23_P208674	C19orf63	UPF0510 protein INM02 Precursor (Hematopoietic signal peptide-containing membrane domain-containing protein 1)	-2.12648	-1.56014	-0.950209
A_24_P48522	C19orf73	Putative uncharacterized protein C19orf73	-1.76229	-0.00703186	1.20592
A_23_P393051	C1orf172	Uncharacterized protein C1orf172	-1.10457	-1.68887	-1.21642
A_32_P151317	C1orf21	Uncharacterized protein C1orf21 (Cell proliferation-inducing gene 13 protein)	-1.63011	0.0292153	1.06092
A_24_P173754	C1orf21	Uncharacterized protein C1orf21 (Cell proliferation-inducing gene 13 protein)	1.51781	1.30523	1.18426
A_32_P199551	C3orf57	Small subunit of serine palmitoyltransferase B (ssSPTb)(Protein ADMP)	-0.38759	-1.10974	-1.73328
A_23_P219188	C9orf86	Putative GTP-binding protein Parf (Partner of ARF)	0.246266	0.954083	1.55387
A_24_P143888	C9orf86;AC103564.6;AP005242.1	Putative GTP-binding protein Parf (Partner of ARF)	0.184455	0.909521	1.63555
A_23_P204879	CAB39L	calcium binding protein 39-like	-2.35434	-2.43558	-1.31102
A_24_P56363	CAB39L	calcium binding protein 39-like	-1.35143	-1.71135	-0.652622
A_24_P399871	CACNA1I	calcium channel, voltage-dependent, T type, alpha 1I subunit	-1.83824	0.00032527	1.29819
A_24_P494658	CACNG4	calcium channel, voltage-dependent, gamma subunit 4	-1.80241	-0.0645345	0.768431
A_23_P138835	CAPN1	calpain 1, (mu/I) large subunit	-1.88447	-0.894489	0.23174
A_23_P206466	CASKIN1	CASK interacting protein 1	-1.73528	-0.0332965	1.14994
A_32_P176701	CCDC108	coiled-coil domain containing 108	-1.57286	-0.0003198	1.05785
A_32_P215113	CCDC58;RP11-96B5.2	coiled-coil domain containing 58	-1.73775	-0.24431	0.514106
A_23_P162127	CCDC90B	coiled-coil domain containing 90B	1.2337	1.27908	1.79887
A_24_P44916	CDC42EP5	CDC42 effector protein (Rho GTPase binding) 5	-1.89954	-0.0184473	1.27897
A_23_P152305	CDH11	cadherin 11, type 2, OB-cadherin (osteoblast)	3.88062	4.06861	3.88835
A_23_P25790	CDH24	cadherin 24, type 2	-1.90726	-0.0116817	0.961517
A_24_P166663	CDK6	cyclin-dependent kinase 6	1.22066	1.20016	1.92519
A_23_P43490	CDKN2A;MTAP	cyclin-dependent kinase inhibitor 2A (melanoma, p16, inhibits CDK4);methylthioadenosine phosphorylase	0.718191	0.808611	1.57102
A_23_P43484	CDKN2A;MTAP	cyclin-dependent kinase inhibitor 2A (melanoma, p16, inhibits CDK4);methylthioadenosine phosphorylase	0.707096	0.920821	1.61805
A_24_P360674	CDKN2B;MTAP;CDKN2BAS	cyclin-dependent kinase inhibitor 2B (p15, inhibits CDK4);methylthioadenosine phosphorylase;CDKN2B antisense RNA (non-protein coding)	0.781078	1.21443	1.75699
A_23_P85460	CDKN2C	cyclin-dependent kinase inhibitor 2C (p18, inhibits CDK4)	0.298066	0.696216	1.60593
A_23_P48669	CDKN3	cyclin-dependent kinase inhibitor 3	0.32887	0.962144	1.86882
A_23_P301732	CHMP4B	chromatin modifying protein 4B	-1.54779	-0.0529868	0.804069
A_32_P835626	CHMP4B;FBXO34	chromatin modifying protein 4B;F-box protein 34	-2.11976	-0.434121	0.819446
A_23_P28969	CHMP4B;FBXO34	chromatin modifying protein 4B;F-box protein 34	-2.45456	-0.367657	1.00643
A_32_P209230	CITED4	Cbp/p300-interacting transactivator, with Glu/Asp-rich carboxy-terminal domain, 4	-1.53067	-1.81424	-2.05452
A_24_P61537	CKB	creatine kinase, brain	-1.88604	0.0581272	1.44346
A_23_P163235	CKMT1A;CKMT1B	creatine kinase, mitochondrial 1A;creatine kinase, mitochondrial 1B	-1.64467	-0.895426	-0.612348
A_23_P164284	CLDN7	claudin 7	-1.85971	-1.49064	-0.489185
A_23_P88865	CMTM3	CKLF-like MARVEL transmembrane domain containing 3	1.74678	1.70542	1.92562
A_24_P212819	COG3	component of oligomeric golgi complex 3	-1.50543	0.0330286	0.709432
A_23_P401524	COX6A2	cytochrome c oxidase subunit VIa polypeptide 2	-1.67507	0.0877466	1.14512
A_23_P134347	CPVL	carboxypeptidase, vitellogenic-like	1.71849	2.40252	2.51525
A_23_P50773	CRTC1	CREB regulated transcription coactivator 1	-2.06263	0.0363169	1.34268
A_23_P134835	CSGALNACT1	chondroitin sulfate N-acetylgalactosaminyltransferase 1	-0.590599	-1.53117	-0.787652
A_24_P237175	CST2	cystatin SA	1.2152	0.789387	1.70539
A_24_P7750	CTC-362D12.1;PPP2R2B	protein phosphatase 2, regulatory subunit B, beta	-1.73901	-1.11741	0.057111
A_23_P19663	CTGF	connective tissue growth factor	0.664409	0.451762	1.94512
A_23_P29499	CTNNB1	catenin (cadherin-associated protein), beta 1, 88kDa	-1.75006	-0.0640535	1.42945
A_24_P303770	CTSB	cathepsin B	-1.69312	-0.293799	0.781289
A_23_P57268	CXADR	coxsackie virus and adenovirus receptor	-1.70516	-1.28683	-0.355141
A_32_P29632	CXADR	coxsackie virus and adenovirus receptor	-2.06397	-1.18254	-0.417944
A_23_P213745	CXCL14	chemokine (C-X-C motif) ligand 14	1.23182	0.830931	2.01169
A_23_P102000	CXCR4	chemokine (C-X-C motif) receptor 4	0.443847	1.20987	2.09774
A_23_P342131	CYBASC3	cytochrome b, ascorbate dependent 3	-0.7238	0.425216	1.53163
A_24_P168494	CYP4F2;AD000685.1	cytochrome P450, family 4, subfamily F, polypeptide 2;Leukotriene-B(4) omega-hydroxylase 2 (EC 1.14.13.30)(Cytochrome P450 4F3)(CYPIVF3)(Leukotriene-B(4) 20-monooxygenase 2)(Cytochrome P450-LTB-omega)	-1.67306	0.0123548	0.407843
A_32_P171984	CYP51A1;AC000120.8	cytochrome P450, family 51, subfamily A, polypeptide 1;Leucine-rich repeat and death domain-containing protein LOC401387	-1.89522	-0.021686	1.10994
A_24_P370946	CYR61	cysteine-rich, angiogenic inducer, 61	-0.498402	0.1685	1.55664
A_23_P65518	DACT1	dapper, antagonist of beta-catenin, homolog 1 (Xenopus laevis)	1.45161	1.65626	1.3389
A_23_P369994	DCLK1	doublecortin-like kinase 1	-1.73092	-1.57951	-0.408578
A_32_P101073	DES	desmin	-1.92796	-0.050218	1.37067
A_23_P105923	DIO3	deiodinase, iodothyronine, type III	-0.467176	-1.62829	-0.491286
A_23_P149707	DLGAP3	discs, large (Drosophila) homolog-associated protein 3	-1.67513	-0.123272	1.14847
A_23_P205697	DLST	dihydrolipoamide S-succinyltransferase (E2 component of 2-oxo-glutarate complex)	-1.95147	0.0622912	1.03052
A_23_P116091	DPP3	Bardet-Biedl syndrome 1	-1.82552	-0.241357	0.619168
A_23_P150162	DRD4	dopamine receptor D4	-1.61579	0.050663	1.02405
A_23_P333129	DUX4L12;DUX4L10;DUX4L4;DUX4L15;DUX4L13;XX-2136C48.8;DUX4L11;DUX4L14	double homeobox 4 like 12;double homeobox 4 like 10;double homeobox 4 like 4;double homeobox 4 like 15;double homeobox 4 like 13; double homeobox 4 like 11;double homeobox 4 like 14	-1.56403	0.0781253	1.21196
A_23_P85171	EMD	emerin	-2.00932	-0.167792	0.866683
A_23_P76488	EMP1	epithelial membrane protein 1	-1.75	-1.7314	-1.41167
A_23_P213424	ENC1	ectodermal-neural cortex 1 (with BTB-like domain)	-1.85926	-0.837745	0.201368
A_23_P91081	EPCAM	epithelial cell adhesion molecule	-1.45893	-1.58264	-0.69878
A_23_P144843	ESM1	endothelial cell-specific molecule 1	1.75316	1.37545	1.16581
A_23_P259127	ESRP1	epithelial splicing regulatory protein 1	-1.30226	-1.7772	-0.447528
A_23_P140427	EVL	Enah/Vasp-like	0.434623	1.10961	1.53966
A_23_P49448	FA2H	fatty acid 2-hydroxylase	-1.52652	-1.75488	-0.873347
A_32_P67623	FAM120C	family with sequence similarity 120C	0.995225	1.57237	1.91826
A_32_P84242	FAM169A	family with sequence similarity 169, member A	1.0868	1.05466	1.64468
A_32_P112100	FAM181B	family with sequence similarity 181, member B	-2.12823	0.0165906	1.30061
A_32_P170368	FAM193B	family with sequence similarity 193, member B	-1.75068	0.0166784	1.28038
A_32_P71864	FAM21C	family with sequence similarity 21, member C	-1.83392	0.0120692	1.16226
A_23_P69586	FAT1	FAT tumor suppressor homolog 1 (Drosophila)	0.234451	0.739045	1.53203
A_23_P211631	FBLN1	fibulin 1	1.41665	1.22759	1.62689
A_23_P30126	FGFBP1	fibroblast growth factor binding protein 1	-0.360236	-1.92584	-1.52021
A_24_P365515	FOXA2	forkhead box A2	0.191573	1.11198	1.93001
A_23_P28927	FOXA2	forkhead box A2	0.0787446	1.21862	1.77022
A_23_P500936	FOXA2	forkhead box A2	1.08872	1.4986	1.731
A_24_P235098	FOXQ1	forkhead box Q1	-1.59126	0.0140752	1.0721
A_23_P87421	FZD4	frizzled homolog 4 (Drosophila)	1.6361	1.49935	1.09794
A_24_P4816	GABARAPL1	GABA(A) receptor-associated protein like 1	0.96578	1.02848	1.8026
A_23_P162640	GABARAPL1	GABA(A) receptor-associated protein like 1	1.44101	1.12733	1.99805
A_24_P114249	GALNT3	UDP-N-acetyl-alpha-D-galactosamine:polypeptide N-acetylgalactosaminyltransferase 3 (GalNAc-T3)	-0.796585	-1.44131	-1.80327
A_23_P76749	GALNTL1	UDP-N-acetyl-alpha-D-galactosamine:polypeptide N-acetylgalactosaminyltransferase-like 1	1.84949	2.00792	1.7368
A_23_P146922	GAS6;RP11-199F6.3	growth arrest-specific 6	-2.19681	-0.749475	0.575128
A_24_P393571	GDA;PTPN14	guanine deaminase;protein tyrosine phosphatase, non-receptor type 14	-0.321008	0.7853	1.66521
A_24_P376451	GDNF	glial cell derived neurotrophic factor	-1.51331	0.113061	0.408336
A_23_P204941	GJB2	gap junction protein, beta 2, 26kDa	-3.06847	-2.52014	-2.11175
A_23_P204947	GJB2	gap junction protein, beta 2, 26kDa	-2.81604	-2.37956	-2.19717
A_32_P138586	GLI4	GLI family zinc finger 4	-1.6143	0.0500155	1.09847
A_24_P326739	GLS2	glutaminase 2 (liver, mitochondrial)	-1.61151	-0.588999	-0.0934575
A_23_P122976	GNAI1	guanine nucleotide binding protein (G protein), alpha inhibiting activity polypeptide 1	0.702283	0.653771	1.57229
A_23_P416581	GNAZ;RTDR1	guanine nucleotide binding protein (G protein), alpha z polypeptide;rhabdoid tumor deletion region gene 1	1.71895	1.00743	0.563496
A_23_P111701	GNG11	guanine nucleotide binding protein (G protein), gamma 11	2.43359	2.02822	2.78582
A_24_P37887	GPR150	G protein-coupled receptor 150	-1.54063	0.0223022	1.12679
A_23_P97652	GPR153	G protein-coupled receptor 153	-1.79861	-0.0173179	1.37724
A_23_P206280	GPR56;AC018552.1	G protein-coupled receptor 56	-1.52507	-1.4321	-0.89002
A_23_P206284	GPR56;AC018552.1	G protein-coupled receptor 56	-1.79127	-1.38545	-0.539903
A_23_P36825	GPRC5A	G protein-coupled receptor, family C, group 5, member A	-1.72019	-1.62629	-0.572106
A_24_P40626	GREM2	gremlin 2	NA	1.77893	1.09111
A_23_P153549	GRIN2D	glutamate receptor, ionotropic, N-methyl D-aspartate 2D	-1.5892	-0.0688886	0.935116
A_23_P133445	GZMA	granzyme A (granzyme 1, cytotoxic T-lymphocyte-associated serine esterase 3)	1.86709	2.74644	1.47948
A_23_P342612	HCN2;AC138894.2	hyperpolarization activated cyclic nucleotide-gated potassium channel 2	-1.543	0.0470193	1.0378
A_24_P279060	HCN4	hyperpolarization activated cyclic nucleotide-gated potassium channel 4	-1.6335	0.0180922	1.17333
A_23_P107394	HES7	hairy and enhancer of split 7 (Drosophila)	-1.91426	0.0249941	1.24396
A_23_P202427	HKDC1;RP11-227H15.5	hexokinase domain containing 1	-1.11868	-1.33336	-1.61457
A_32_P61074	HLF	hepatic leukemia factor	-2.20231	-0.0407492	1.50171
A_23_P252449	HNRNPA0;RP11-381K20.4	heterogeneous nuclear ribonucleoprotein A0	-1.72348	-0.672583	0.736659
A_23_P119677	HNRNPL	heterogeneous nuclear ribonucleoprotein L	-2.07115	-0.283709	0.88955
A_32_P109572	HNRNPL	heterogeneous nuclear ribonucleoprotein L	-1.68972	-0.214017	0.987487
A_24_P42122	HNRNPL;AC027139.3	heterogeneous nuclear ribonucleoprotein L	-2.00853	-0.240496	1.08616
A_23_P111571	HOXA3;AC010990.1	homeobox A3	-1.57121	0.0537825	1.04065
A_32_P150928	HS2ST1	heparan sulfate 2-O-sulfotransferase 1	-1.75019	0.00942787	1.2361
A_23_P118065	HSD17B2	hydroxysteroid (17-beta) dehydrogenase 2	1.47238	1.6404	1.97069
A_23_P215419	ICA1	islet cell autoantigen 1, 69kDa	-1.64986	-1.51438	-0.378663
A_24_P379223	IER5	immediate early response 5	-1.55727	-0.0351484	0.953974
A_23_P48513	IFI27	interferon, alpha-inducible protein 27	1.51578	1.09731	1.36611
A_23_P150664	IFITM5	interferon induced transmembrane protein 5	-1.59532	-0.00814145	1.11438
A_23_P215634	IGFBP3	insulin-like growth factor binding protein 3	-1.54418	-1.29255	-0.490622
A_24_P203000	IL2RB	interleukin 2 receptor, beta	1.77651	1.48907	1.41916
A_23_P50081	IMPA2	inositol(myo)-1(or 4)-monophosphatase 2	-1.97089	-1.70891	-1.14446
A_23_P153958	INHBB	inhibin, beta B	-1.95037	-1.88181	-0.860978
A_23_P153964	INHBB	inhibin, beta B	-2.20715	-1.63026	-0.833729
A_23_P331598	IPO7	importin 7	-1.65697	-0.164639	1.32936
A_24_P246361	IQGAP2;CTD-2384B11.2	IQ motif containing GTPase activating protein 2	0.749951	0.881784	1.70264
A_23_P144274	JAKMIP1	janus kinase and microtubule interacting protein 1	1.68374	1.21414	1.55277
A_24_P281605	KB-1880F11.1;PARK2	Parkinson disease (autosomal recessive, juvenile) 2, parkin	-1.60503	-0.838767	0.0165711
A_23_P168403	KCNH2	potassium voltage-gated channel, subfamily H (eag-related), member 2	-0.430821	-1.16602	-1.6278
A_32_P161855	KIAA1199	KIAA1199	-1.53817	-1.31156	-0.728825
A_24_P133253	KITLG	KIT ligand	2.14529	2.23666	1.15099
A_24_P173294	KLF16	Kruppel-like factor 16	-1.84631	-0.0210147	1.27975
A_23_P119196	KLF2	Kruppel-like factor 2 (lung)	-1.75843	-0.66068	-0.45056
A_24_P228149	KRT13	keratin 13	-1.64024	-1.23603	-0.640962
A_24_P610945	KRT17;KRT17P1;AL353997.5;KRT14;AC006050.3;AC025627.9	keratin 17;keratin 17 pseudogene 1;Putative uncharacterized protein ENSP00000319235 ;keratin 14	-1.65506	-1.0848	-0.235777
A_23_P78265	KRT33A;KRT31	keratin 33A;keratin 31	-1.70015	-1.10728	-0.366586
A_24_P298894	KRT8P7	keratin 8 pseudogene 7	-1.70874	-0.962408	0.0705207
A_23_P86493	LBX1	ladybird homeobox 1	-1.69201	0.0103471	1.1637
A_23_P304530	LCE5A;LCE3C	late cornified envelope 5A;late cornified envelope 3C	-1.98063	0.0234514	1.37274
A_23_P169437	LCN2	lipocalin 2	-2.53486	-1.25793	-1.43496
A_23_P69179	LEPREL1	leprecan-like 1	1.04418	1.18023	1.98062
A_32_P116606	LIX1;CTD-2215E18.1	Lix1 homolog (chicken);Putative uncharacterized protein ENSP00000424860	1.016	1.54571	1.03048
A_23_P258493	LMNB1	lamin B1	-1.84846	-0.204796	0.913096
A_23_P53126	LMO2	LIM domain only 2 (rhombotin-like 1)	0.441845	0.919863	1.61571
A_23_P111506	LRCH4;AC069281.1	leucine-rich repeats and calponin homology (CH) domain containing 4;Histone deacetylase complex subunit SAP25 (25 kDa Sin3-associated polypeptide)(Sin3 corepressor complex subunit SAP25)	-1.82198	-0.0387849	1.15588
A_32_P101031	LYPD1;GPR39	LY6/PLAUR domain containing 1;G protein-coupled receptor 39	3.24069	3.20741	4.29471
A_23_P79302	LYPD6B	LY6/PLAUR domain containing 6B	-1.03281	-1.56098	-0.9115
A_32_P158272	MACC1;AC007001.3;AC005062.2;AC007001.1	metastasis associated in colon cancer 1	-2.09564	-2.20432	-1.88064
A_23_P33894	MAGED2	melanoma antigen family D, 2	-0.0312206	0.730292	1.88481
A_24_P160263	MAGED2	melanoma antigen family D, 2	0.102447	0.731459	1.67951
A_23_P34144	MAGEH1	melanoma antigen family H, 1	2.01897	1.97576	1.68591
A_23_P60130	MAL2;RP11-4K16.2	mal, T-cell differentiation protein 2	-2.14437	-1.95797	-1.12271
A_23_P103601	MAN1C1	mannosidase, alpha, class 1C, member 1	1.88531	1.37022	0.972978
A_23_P85008	MAOB	monoamine oxidase B	1.5445	1.50117	1.48121
A_23_P118427	MAP2K3	mitogen-activated protein kinase kinase 3	-1.5282	-0.570018	0.318917
A_24_P98021	MAP7	microtubule-associated protein 7	-1.22367	-1.61791	-1.00258
A_23_P310	MARCKSL1	MARCKS-like 1	0.818387	0.9188	1.50656
A_24_P926450	MATR3;SIL1	small nucleolar RNA host gene 4 (non-protein coding);SIL1 homolog, endoplasmic reticulum chaperone (S. cerevisiae)	-1.57864	-0.469767	0.31456
A_32_P231880	MCAT	malonyl CoA:ACP acyltransferase (mitochondrial)	-1.56992	-0.028807	1.11039
A_23_P116235	MDK	midkine (neurite growth-promoting factor 2)	0.886531	0.992501	0.970911
A_23_P425704	MED1	mediator complex subunit 1	-1.53229	-0.320972	0.485137
A_24_P923765	MEX3D	mex-3 homolog D (C. elegans)	-1.86654	-0.0208642	1.13841
A_23_P39445	MEX3D	mex-3 homolog D (C. elegans)	-1.68486	0.0777073	0.678083
A_23_P426663	MITF	microphthalmia-associated transcription factor	2.12891	1.48316	1.11378
A_24_P204269	MLL3;AC005301.5	B melanoma antigen family, member 3;TPTE pseudogene (psiTPTE22), non-coding RNA	-1.62085	0.0722029	1.04768
A_23_P131263	MPP4	membrane protein, palmitoylated 4 (MAGUK p55 subfamily member 4)	NA	NA	1.78012
A_23_P70417	MRPS10;DCAF10;AL583849.1	mitochondrial ribosomal protein S10;DDB1 and CUL4 associated factor 10	-1.50283	-0.389627	-0.0701103
A_23_P206724	MT1E;MT1M	metallothionein 1L (gene/pseudogene);metallothionein 1M	-1.60084	-0.772824	-0.322256
A_23_P66241	MT1M	metallothionein 1M	-1.60694	-0.821916	-0.45858
A_24_P42453	MTRNR2L9;DHFR	MT-RNR2-like 8;dihydrofolate reductase pseudogene 1	-1.5853	0.0478328	0.875067
A_24_P926820	NCRNA00164	ankyrin repeat domain 30B-like	-1.51516	0.0329898	1.01897
A_23_P35534	NEUROG3	neurogenin 3	-1.96648	0.0499501	0.876744
A_24_P253293	NKX2-8	NK2 homeobox 8	-1.53777	0.00896294	0.532728
A_32_P152999	NKX6-1	NK6 homeobox 1	-1.81019	-0.206216	0.956522
A_23_P21570	NPAS3	neuronal PAS domain protein 3	-1.53552	0.0369254	0.923573
A_23_P253896	NPNT	nephronectin	-1.1318	-1.82701	-2.11687
A_32_P155512	NPTN	neuroplastin	-1.85868	-0.420221	0.827303
A_23_P82651	NPTX2	neuronal pentraxin II	0.996104	1.32352	1.59794
A_23_P348737	NR2F1	nuclear receptor subfamily 2, group F, member 1	0.182779	0.343945	1.88934
A_24_P135322	NRP1	neuropilin 1	0.648857	1.88005	0.906643
A_23_P209669	NRP2	neuropilin 2	-1.77287	-1.19107	-0.599579
A_24_P299474	ODZ2	odz, odd Oz/ten-m homolog 2 (Drosophila)	0.984901	0.97737	1.82179
A_24_P124624	OLR1	oxidized low density lipoprotein (lectin-like) receptor 1	NA	1.87969	2.42391
A_23_P256244	OXR1	oxidation resistance 1	0.343348	0.612071	1.57891
A_24_P200427	PAICS	phosphoribosylaminoimidazole carboxylase, phosphoribosylaminoimidazole succinocarboxamide synthetase	-1.70206	-0.188624	0.105181
A_23_P84762	PARP10	poly (ADP-ribose) polymerase family, member 10	-1.51605	-0.0249072	1.00686
A_23_P48358	PCCA	propionyl CoA carboxylase, alpha polypeptide	-2.88472	-2.2352	-0.752912
A_23_P109322	PCP4	Purkinje cell protein 4	-1.43004	-2.1719	-0.704272
A_23_P151198	PDAP1;AC084880.1;RP11-397G5.2	PDGFA associated protein 1	-1.89852	0.112931	1.29225
A_23_P123256	PDAP1;AC084880.1;RP11-397G5.2;CTC-534B23.1	PDGFA associated protein 1	-1.77397	0.115324	1.25404
A_23_P74278	PDE4B	phosphodiesterase 4B, cAMP-specific	NA	4.69861	NA
A_23_P113701	PDGFA	platelet-derived growth factor alpha polypeptide	-1.52495	-0.735514	0.128481
A_24_P215445	PHOX2A	paired-like homeobox 2a	-1.65129	-0.0029907	1.12175
A_32_P465742	PIP5K1B	phosphatidylinositol-4-phosphate 5-kinase, type I, beta	1.9366	1.99854	2.55379
A_32_P226918	PKN2;RP11-76N22.2	protein kinase N2	-1.7205	0.0862204	1.16847
A_23_P145096	PLA2G7;AL035670.1	phospholipase A2, group VII (platelet-activating factor acetylhydrolase, plasma)	2.04137	1.90135	1.90507
A_23_P57089	PMEPA1	prostate transmembrane protein, androgen induced 1	-1.59583	-0.975695	-0.603418
A_23_P105535	POC1B	POC1 centriolar protein homolog B (Chlamydomonas)	0.80211	0.98558	2.08174
A_23_P391443	PPM1H	protein phosphatase, Mg2+/Mn2+ dependent, 1H	1.40983	1.36157	1.51797
A_23_P64567	PPME1	protein phosphatase methylesterase 1	0.0710982	0.14337	1.64406
A_24_P914134	PRNP	prion protein	-1.61052	0.0668058	1.05989
A_23_P339744	PRR24	proline rich 24	-2.18615	0.00295304	1.33786
A_24_P10890	PRR5;ARHGAP8;PRR5-ARHGAP8	proline rich 5 (renal);Rho GTPase activating protein 8;PRR5-ARHGAP8 readthrough	-1.66628	-0.0527545	1.27507
A_24_P20807	PRR7	proline rich 7 (synaptic)	-1.98417	-0.0417731	1.36791
A_23_P20392	PSD3	pleckstrin and Sec7 domain containing 3	-1.12329	-1.2587	-1.71928
A_23_P80759	PVRL3	poliovirus receptor-related 3	2.4441	1.48445	1.46505
A_23_P139682	PZP	pregnancy-zone protein	0.885216	NA	-2.25304
A_23_P166087	RASSF2	Ras association (RalGDS/AF-6) domain family member 2	1.52575	0.791092	1.16962
A_23_P148345	RNF128	ring finger protein 128	-2.83999	-2.44541	NA
A_24_P348083	RNF165;AC015959.1	ring finger protein 165	-1.66245	-0.00609205	1.29691
A_32_P63562	RP11-488P3.1;BCAR3	breast cancer anti-estrogen resistance 3	-2.06121	-1.95421	-2.13717
A_23_P28797	RP3-470L14.1;STAU1	staufen, RNA binding protein, homolog 1 (Drosophila)	-0.0927164	0.699582	1.52453
A_32_P148538	RP4-788L13.1	Lipid phosphate phosphatase-related protein type 4 (EC 3.1.3.4)(Plasticity-related gene 1 protein)(PRG-1)(Brain-specific phosphatidic acid phosphatase-like protein 1)	2.06898	1.92378	1.85457
A_24_P123658	RPL7L1	ribosomal protein L7-like 1	-2.07516	-0.337131	0.249141
A_32_P84119	RRP1B;PDXK	ribosomal RNA processing 1 homolog B (S. cerevisiae);pyridoxal (pyridoxine, vitamin B6) kinase	-1.7164	-0.0915234	1.15955
A_23_P124619	S100A14	S100 calcium binding protein A14	-0.178028	-0.80615	-2.14304
A_23_P75470	SCYL1	SCY1-like 1 (S. cerevisiae)	-1.72662	-0.0970275	0.948236
A_23_P110896	SLC17A5	solute carrier family 17 (anion/sugar transporter), member 5	-1.68282	-0.312726	0.0827345
A_23_P250963	SLC1A3;CTD-2353F22.1	solute carrier family 1 (glial high affinity glutamate transporter), member 3	1.50114	1.20314	0.880377
A_24_P286114	SLC1A3;CTD-2353F22.1	solute carrier family 1 (glial high affinity glutamate transporter), member 3	2.78084	2.34242	3.64473
A_23_P302568	SLC30A3	solute carrier family 30 (zinc transporter), member 3	1.76536	1.326	1.40062
A_23_P70571	SLC39A7;SLC39A4;SLC39A7;SLC39A7;SLC39A7;SLC39A7	Zinc transporter SLC39A7 (Solute carrier family 39 member 7)(Histidine-rich membrane protein Ke4)(Really interesting new gene 5 protein);solute carrier family 39 (zinc transporter), member 4;Zinc transporter SLC39A7 (Solute carrier family 39 member 7)(Histidine-rich membrane protein Ke4)(Really interesting new gene 5 protein);Zinc transporter SLC39A7 (Solute carrier family 39 member 7)(Histidine-…	-1.63153	-0.297666	1.06979
A_24_P212851	SMARCA4	SWI/SNF related, matrix associated, actin dependent regulator of chromatin, subfamily a, member 4	-1.5793	0.0045679	1.01939
A_23_P66487	SMARCD2	SWI/SNF related, matrix associated, actin dependent regulator of chromatin, subfamily d, member 2	-1.5348	-0.4199	0.851864
A_24_P276864	SMPD4	sphingomyelin phosphodiesterase 4, neutral membrane (neutral sphingomyelinase-3)	-1.66932	-0.0454673	1.02742
A_23_P102706	SNPH	syntaphilin	0.595995	0.882112	1.62967
A_24_P112803	SOX1	SRY (sex determining region Y)-box 1	-1.61588	-0.00283493	0.667923
A_24_P113725	SOX3	SRY (sex determining region Y)-box 3	-1.94392	-0.0165274	1.21905
A_23_P390116	SPATA13	spermatogenesis associated 13	-1.69909	-0.807123	-0.102319
A_24_P327815	STIP1;RP6-145B8.3	stress-induced-phosphoprotein 1	-1.53977	-0.107532	1.04187
A_23_P500824	SYN1	synapsin I	-1.58201	-0.0151308	0.654823
A_23_P159305	TAF15	TAF15 RNA polymerase II, TATA box binding protein (TBP)-associated factor, 68kDa	-1.81735	-0.330625	0.460832
A_32_P1291	TCEA2	transcription elongation factor A (SII), 2	-1.99009	0.0436033	1.23509
A_23_P76538	TESC	tescalcin	-1.77824	-2.30167	-1.76498
A_24_P148261	TGFB2	transforming growth factor, beta 2	1.21572	1.37961	2.33132
A_23_P156327	TGFBI	transforming growth factor, beta-induced, 68kDa	-1.52765	-1.40806	-1.10908
A_23_P404778	TLL2	tolloid-like 2	1.61563	1.53175	1.81187
A_23_P15101	TMC5	transmembrane channel-like 5	-1.57054	-1.49274	NA
A_23_P70127	TMED9	transmembrane emp24 protein transport domain containing 9	-1.56627	-0.0816668	0.939911
A_23_P37685	TMEM204;Z97652.1;IFT140	transmembrane protein 204;intraflagellar transport 140 homolog (Chlamydomonas)	1.96459	1.71312	1.6779
A_32_P129752	TMEM30B	transmembrane protein 30B	-1.37207	-1.67381	-1.32654
A_23_P127608	TMPRSS4	transmembrane protease, serine 4	-0.207274	-0.367638	-2.01638
A_24_P762669	TNRC18	trinucleotide repeat containing 18	-1.95493	-0.0737864	1.35084
A_23_P31143	TPD52L1	tumor protein D52-like 1	1.07988	1.2815	1.88606
A_24_P203328	TPRXL	tetra-peptide repeat homeobox-like	-1.72196	-1.33733	-0.84081
A_23_P154627	TSHZ2;AL354993.1	teashirt zinc finger homeobox 2;Cell growth-inhibiting protein 7HCG1784586 ;	0.828326	1.87759	2.21406
A_23_P36531	TSPAN8	tetraspanin 8	-0.766734	-1.64865	NA
A_23_P25974	TTC7B	tetratricopeptide repeat domain 7B	1.31369	1.62866	1.64272
A_23_P331895	TTYH3	tweety homolog 3 (Drosophila)	0.294598	0.692037	1.56604
A_23_P97700	TXNIP	thioredoxin interacting protein	1.16924	1.50323	0.603015
A_23_P313389	UGCG	UDP-glucose ceramide glucosyltransferase	-0.323326	0.622606	1.54254
A_32_P33083	VCX2	variable charge, X-linked 2	2.33617	2.46533	1.36997
A_24_P245976	VCX3A;VCX2;VCX;VCX3B;AC005184.1	variable charge, X-linked 3A;variable charge, X-linked 2;variable charge, X-linked;variable charge, X-linked 3B	NA	2.68824	1.36773
A_24_P23979	VCX3A;VCX2;VCX;VCX3B;AC005184.1	variable charge, X-linked 3A;variable charge, X-linked 2;variable charge, X-linked;variable charge, X-linked 3B	2.763	3.08701	2.23262
A_23_P209527	VIL1	villin 1	-1.44246	-2.21739	-1.0867
A_23_P16866	VIL1	villin 1	-1.74537	-2.18505	-1.00261
A_24_P290481	VIL2	ezrin	-1.65277	-0.694586	0.16133
A_24_P76546	WASF2	WAS protein family, member 4	-1.69711	-0.316113	0.784876
A_24_P848662	WDR90	WD repeat domain 90	-1.78843	-0.0621214	1.34016
A_24_P208513	WNT6	wingless-type MMTV integration site family, member 6	-1.6349	-0.015986	0.901923
A_23_P325438	XPO6	exportin 6	-1.65406	-0.339681	0.645309
A_24_P169234	ZAP70	zeta-chain (TCR) associated protein kinase 70kDa	1.77784	2.01721	2.68474
A_23_P39682	ZAP70	zeta-chain (TCR) associated protein kinase 70kDa	2.77846	2.30949	2.5983
A_23_P212025	ZBTB38	zinc finger and BTB domain containing 38	-1.61169	-0.333014	0.394491
A_23_P62188	ZC4H2	zinc finger, C4H2 domain containing	1.62817	1.77399	2.00105
A_23_P54573	ZFPM1	zinc finger protein, multitype 1	-1.64736	0.0671329	1.07513
A_23_P133868	ZKSCAN4	zinc finger with KRAB and SCAN domains 4	-0.146557	-1.80612	NA
A_24_P218074	ZNF467	zinc finger protein 467	-1.53209	0.00386062	0.890325
A_24_P416595	ZNF575	zinc finger protein 575	-2.19497	-0.064493	1.18464
A_32_P132422	ZNF787	zinc finger protein 787	-1.60731	0.0219565	1.16213
A_23_P158885	ZNF90	zinc finger protein 90	1.56057	1.16828	0.666582
A_32_P70341	ZNRF3	zinc and ring finger 3	-1.65832	-0.0343151	1.02217
