# Supplementary material for: CITED4 gene silencing in colorectal cancer cells modulates adherens/tight junction gene expression and reduces cell proliferation
Source: J Cancer Res Clin Oncol. 2015 Aug 5;142(1):225–37. doi: 10.1007/s00432-015-2011-5 (PMC4705123; doi:10.1007/s00432-015-2011-5)
Supplement: Supplementary file 11 — Supplementary Table 4. Significantly deregulated genes-CITED4 shRNA-knockdown permanent cell line. Note: Several genes have more than one oligonucleotide on the microarray. Therefore, the number of positions (clone numbers) in Supplementary Table 4 is larger than the number of genes illustrated in the Venn diagram (Fig. 3). (XLSX 23 kb) [file 432_2015_2011_MOESM11_ESM.xlsx]

## Sheet: CITED4 overexpress vs control
CloneName	GeneSymbols	GeneNames	FC day1	FC day3	FC day5
A_24_P825874	A26C1B;POTEM;AC131180.1;POTEH;POTEI;POTEK;POTEJ;POTEG;POTEE;PLEKHB2	POTE ankyrin domain family, member F;POTE ankyrin domain family, member M;POTE ankyrin domain family, member E (POTEE), mRNA;POTE ankyrin domain family, member H;POTE ankyrin domain family, member I;POTE ankyrin domain family, member K, pseudogene;POTE ankyrin domain family, member J;POTE ankyrin domain family, member G;POTE ankyrin domain family, member E;pleckstrin homology domain containing, f…	0.211039	0.013797	1.15853
A_23_P28582	AC009237.1	Putative uncharacterized protein FLJ14082	-0.286367	-1.0323	-0.0558338
A_24_P171182	ACBD3	acyl-CoA binding domain containing 3	0.114324	0.370547	1.4882
A_24_P156295	ACSS2	acyl-CoA synthetase short-chain family member 2	-0.200567	-1.08709	-0.728113
A_23_P21929	ADRA1B	adrenergic, alpha-1B-, receptor;	-0.190567	-1.08531	-0.506214
A_23_P106103	AKAP5	A kinase (PRKA) anchor protein 5;	0.160195	-1.6831	0.0930383
A_32_P110550	AL592284.1;PARP8;RP11-495P10.2;RP11-277L2.2;AL592284.1;BX284650.1;BX248398.1	poly (ADP-ribose) polymerase family, member 8	NA	-1.11954	0.0248984
A_32_P41534	ALDH18A1	aldehyde dehydrogenase 18 family, member A1	1.69461	-0.11559	-0.236968
A_24_P917280	ALDH1A3	aldehyde dehydrogenase 1 family, member A3	NA	-0.231292	-1.18532
A_24_P237586	ANKRD37;UFSP2	ankyrin repeat domain 37;UFM1-specific peptidase 2	-0.364577	-0.0666246	-1.01747
A_23_P161552	ARFGAP2	ADP-ribosylation factor GTPase activating protein 2	-1.0355	-0.0942141	0.017135
A_24_P298986	ARHGEF12	Rho guanine nucleotide exchange factor (GEF) 12	NA	3.54292	0.176536
A_24_P307626	ATP1A4	ATPase, Na+/K+ transporting, alpha 4 polypeptide	-1.17037	-0.329452	0.342559
A_24_P302898	BAP1	BRCA1 associated protein-1 (ubiquitin carboxy-terminal hydrolase)	-1.14289	0.0553194	0.0847894
A_24_P6370	C1orf110	Coiled-coil domain-containing protein C1orf110	-0.153781	-1.70251	NA
A_24_P267664	C21orf88;B3GALT5	Putative uncharacterized protein C21orf88 ;UDP-Gal:betaGlcNAc beta 1,3-galactosyltransferase, polypeptide 5	-1.40958	1.31466	0.107737
A_23_P501933	CACNG6	calcium channel, voltage-dependent, gamma subunit 6	-1.0819	-0.101843	-0.623982
A_23_P138835	CAPN1	calpain 1, (mu/I) large subunit	-1.32283	0.194253	-0.0874789
A_23_P61524	CCDC71	coiled-coil domain containing 71	0.0105175	-0.578687	-1.38763
A_23_P343398	CCR7	chemokine (C-C motif) receptor 7	-0.557107	-0.256512	-1.3391
A_23_P357881	CD8B;CD8BP	CD8b molecule;CD8b molecule pseudogene	-1.13777	-0.283754	0.693138
A_23_P28969	CHMP4B;FBXO34	chromatin modifying protein 4B;F-box protein 34;	-0.172561	-0.188915	-1.31475
A_32_P835626	CHMP4B;FBXO34;	chromatin modifying protein 4B;F-box protein 34	-0.11448	-0.0816165	-1.29159
A_23_P351138	CLDN9	claudin 9	-0.228053	-1.17856	0.136192
A_24_P418203	CNTNAP3;CNTNAP3B;RP11-292B8.1;	contactin associated protein-like 3;contactin associated protein-like 3B	0.0322203	0.434551	1.21996
A_23_P131614	COL6A3	collagen, type VI, alpha 3	-1.30301	-0.342233	0.0100839
A_23_P46426	CYR61	cysteine-rich, angiogenic inducer, 61	0.0149555	0.267836	-1.01014
A_23_P205697	DLST	dihydrolipoamide S-succinyltransferase (E2 component of 2-oxo-glutarate complex)	0.159984	-0.594651	-1.66327
A_23_P60591	DNAJC7	DnaJ (Hsp40) homolog, subfamily C, member 7	-0.243259	-0.133922	-1.20971
A_23_P148584	DOCK11	dedicator of cytokinesis 11	-0.384096	-0.45114	-1.35882
A_23_P110712	DUSP1	dual specificity phosphatase 1	-0.159	-0.178612	-1.10717
A_24_P37409	DUSP2	dual specificity phosphatase 2	-0.376162	-0.450134	-1.11811
A_23_P108842	DUSP2	dual specificity phosphatase 2	-0.193698	-0.297144	-1.06967
A_23_P85171	EMD	emerin	-0.0892044	0.030491	-1.25575
A_23_P500421	EYA2	eyes absent homolog 2 (Drosophila)	1.07967	0.0645368	0.269727
A_32_P143000	FAM189A1;APBA2	family with sequence similarity 189, member A1;amyloid beta (A4) precursor protein-binding, family A, member 2	-0.756726	-0.340629	-1.31003
A_24_P357536	FBXO11;AC079807.1	F-box protein 11;Putative uncharacterized protein FBXO11	0.0478167	0.668881	-1.03726
A_23_P342825	FBXW4	F-box and WD repeat domain containing 4 pseudogene 1	-1.06136	-0.151702	-0.0242388
A_23_P104295	FBXW4	F-box and WD repeat domain containing 4 pseudogene 1	-1.09701	-0.245344	0.0415739
A_23_P14769	FES;AC068831.2	feline sarcoma oncogene	-0.245385	5.18361	-0.0278007
A_23_P105705	FGF6	fibroblast growth factor 6	-0.467494	-1.27098	NA
A_24_P160001	FKBP1A;FKBP1C;FKBP1AP3;RP11-314N13.4	FK506 binding protein 1A, 12kDa;FK506 binding protein 1C;FK506 binding protein 1A, 12kDa pseudogene 3	-0.0151153	1.05082	-1.51183
A_32_P36884	FKBP1A;FKBP1C;RP11-314N13.4	FK506 binding protein 1A, 12kDa;FK506 binding protein 1C	-0.0339223	0.939703	-1.56686
A_23_P500936	FOXA2	forkhead box A2	0.378501	0.274471	1.0787
A_23_P109864	GHSR	growth hormone secretagogue receptor	-1.10074	0.257684	-0.147256
A_24_P816844	GLT8D4;AC103560.1	glucoside xylosyltransferase 2	-0.27836	0.0331304	-1.20615
A_23_P214267	GPR110	G protein-coupled receptor 110	1.23237	1.0531	1.85826
A_23_P253692	GPR64	G protein-coupled receptor 64	-1.09402	-0.652156	-1.82315
A_23_P81825	GUCA1B	guanylate cyclase activator 1B (retina)	1.94531	-1.72174	0.209781
A_23_P217704	GYG2	glycogenin 2	-0.56508	-0.256935	2.54438
A_32_P444460	HMGN5	high-mobility group nucleosome binding domain 5	NA	-1.2132	0.241762
A_23_P252449	HNRNPA0;RP11-381K20.4	heterogeneous nuclear ribonucleoprotein A0	-0.0414716	0.979603	-1.62376
A_24_P371670	HNRNPA0;RP11-381K20.4	heterogeneous nuclear ribonucleoprotein A0	-0.372738	0.711377	-1.31567
A_24_P161525	HSP90AB1;HSP90AA4P	heat shock protein 90kDa alpha (cytosolic), class B member 1;heat shock protein 90kDa alpha (cytosolic), class A member 4 (pseudogene)	0.231238	0.856539	-1.17007
A_23_P145089	HSP90AB1;HSP90AA4P	heat shock protein 90kDa alpha (cytosolic), class B member 1;heat shock protein 90kDa alpha (cytosolic), class A member 4 (pseudogene)	-1.15702	0.0119617	-0.0785369
A_24_P170295	HSP90AB1;HSP90AB2P	heat shock protein 90kDa alpha (cytosolic), class B member 1;heat shock protein 90kDa alpha (cytosolic), class B member 2 (pseudogene)	0.355198	0.735058	-1.23471
A_24_P684799	HSP90AB2P	heat shock protein 90kDa alpha (cytosolic), class B member 2 (pseudogene)	0.503212	1.17488	-1.4823
A_23_P111132	HSPA1A;HSPA1A;HSPA1A;HSPA1A;HSPA1A	heat shock 70kDa protein 1A;Putative uncharacterized protein ENSP00000392294Putative uncharacterized protein ENSP00000395868Putative uncharacterized protein ENSP00000406860Putative uncharacterized protein ENSP00000410381 ;Heat shock 70 kDa protein 1A/1B (Heat shock 70 kDa protein 1/2)(HSP70.1/HSP70.2)(HSP70-1/HSP70-2);Heat shock 70 kDa protein 1A/1B (Heat shock 70 kDa protein 1/2)(HSP70.1/HSP70.2…	-0.408201	-0.586853	-1.09216
A_24_P682285	HSPA1A;HSPA1B;HSPA1A;HSPA1B;HSPA1B;HSPA1A;HSPA1A;HSPA1B;HSPA1B;HSPA1A;	heat shock 70kDa protein 1A;Heat shock 70 kDa protein 1A/1B (Heat shock 70 kDa protein 1/2)(HSP70.1/HSP70.2)(HSP70-1/HSP70-2);Putative uncharacterized protein ENSP00000392294Putative uncharacterized protein ENSP00000395868Putative uncharacterized protein ENSP00000406860Putative uncharacterized protein ENSP00000410381 ;;;;Heat shock 70 kDa protein 1A/1B (Heat shock 70 kDa protein 1/2)(HSP70.1/HSP7…	-1.22091	-0.560888	-1.01459
A_24_P682285	HSPA1A;HSPA1B;HSPA1A;HSPA1B;HSPA1B;HSPA1A;HSPA1A;HSPA1B;HSPA1B;HSPA1A;	heat shock 70kDa protein 1A;Heat shock 70 kDa protein 1A/1B (Heat shock 70 kDa protein 1/2)(HSP70.1/HSP70.2)(HSP70-1/HSP70-2);Putative uncharacterized protein ENSP00000392294Putative uncharacterized protein ENSP00000395868Putative uncharacterized protein ENSP00000406860Putative uncharacterized protein ENSP00000410381 ;;;;Heat shock 70 kDa protein 1A/1B (Heat shock 70 kDa protein 1/2)(HSP70.1/HSP7…	-1.22091	-0.560888	-1.01459
A_23_P114903	HSPA6;HSPA7;FCGR2B	heat shock 70kDa protein 6 (HSP70B');heat shock 70kDa protein 7 (HSP70B);Fc fragment of IgG, low affinity IIb, receptor (CD32)	0.0609685	-1.39858	-0.302044
A_24_P177553	HSPA8	heat shock 70kDa protein 8	0.0278261	-0.359217	-2.50631
A_23_P92730	HSPB3	heat shock 27kDa protein 3	-0.214135	0.334432	1.14008
A_23_P75647	HYOU1	hypoxia up-regulated 1	-1.02083	-0.220541	0.562529
A_32_P69368	ID2;PTPRG	inhibitor of DNA binding 2, dominant negative helix-loop-helix protein;protein tyrosine phosphatase, receptor type, G	-0.285018	-0.191308	-1.12045
A_23_P143143	ID2;RP11-154D3.1;PTPRG	inhibitor of DNA binding 2, dominant negative helix-loop-helix protein;protein tyrosine phosphatase, receptor type, G	-0.305229	-0.131897	-1.01384
A_23_P86330	IER5	immediate early response 5	-0.201207	0.18846	-1.04499
A_24_P538459	IGLV4-69;PRAMEL	immunoglobulin lambda variable 4-69;preferentially expressed antigen in melanoma-like	2.06805	-0.0342095	0.0660361
A_32_P51237	KANK4	KN motif and ankyrin repeat domains 4	-0.165512	-0.496585	-1.10243
A_24_P324011	KCTD2	potassium channel tetramerisation domain containing 2	-1.22001	-0.148812	0.269206
A_32_P161855	KIAA1199	KIAA1199	-0.859578	-0.481982	-1.05934
A_24_P118361	KRT19P3	keratin 19 pseudogene 3	1.58447	-1.46056	0.0757729
A_23_P381945	KRT7;AC068987.1	keratin 7	-1.13397	-0.207846	0.0188205
A_24_P911112	KSR1	kinase suppressor of ras 1	0.322712	-4.33931	1.14189
A_23_P23839	LGR6	leucine-rich repeat-containing G protein-coupled receptor 6	0.0771239	1.70293	-0.0770189
A_32_P70158	LILRB3;RPS9;LILRA6	leukocyte immunoglobulin-like receptor, subfamily B (with TM and ITIM domains), member 3;ribosomal protein S9;leukocyte immunoglobulin-like receptor, subfamily A (with TM domain), member 6	-0.316372	-1.39458	0.0406865
A_23_P258493	LMNB1	lamin B1	0.0759485	-0.388681	-2.06148
A_24_P740022	LMO2	LIM domain only 2 (rhombotin-like 1)	-0.187195	-1.27931	0.270214
A_24_P297302	LONRF3	LON peptidase N-terminal domain and ring finger 3	0.126296	-0.279317	1.10545
A_24_P418637	MACF1	microtubule-actin crosslinking factor 1	0.591663	0.803559	-1.26166
A_23_P96291	MAGEA1	melanoma antigen family A, 1 (directs expression of antigen MZ2-E)	0.0610152	-1.34732	0.421771
A_24_P237328	MCAT	malonyl CoA:ACP acyltransferase (mitochondrial)	-1.06138	-0.794484	-0.134555
A_24_P414045	MOGS	mannosyl-oligosaccharide glucosidase;	-1.20038	-0.238845	0.300111
A_23_P57497	MYH9	myosin, heavy chain 9, non-muscle	-1.13503	-0.33172	0.761585
A_24_P255218	MYO5A	myosin VA (heavy chain 12, myoxin)	0.21596	0.440614	-1.01676
A_24_P932203	MYST3	MYST histone acetyltransferase (monocytic leukemia) 3	0.0905093	0.82075	-1.28118
A_24_P345081	NBPF3;RP11-293F5.2	neuroblastoma breakpoint family, member 3	0.180311	NA	-1.07913
A_23_P140423	NDUFB1;NDUFB1P1;CDC25A	NADH dehydrogenase (ubiquinone) 1 beta subcomplex, 1, 7kDa;NADH dehydrogenase (ubiquinone) 1 beta subcomplex, 1 pseudogene 1;cell division cycle 25 homolog A (S. pombe)	-0.0756789	-0.0786223	2.03234
A_23_P253896	NPNT	nephronectin	-0.035952	-0.440036	-1.13947
A_23_P216779	NTRK2	neurotrophic tyrosine kinase, receptor, type 2	-0.207224	0.278666	-1.06795
A_23_P162120	NUMA1	nuclear mitotic apparatus protein 1	-1.4982	-0.170667	0.0654505
A_23_P434768	NUP50;CDH18;AL049869.2	nucleoporin 50kDa;cadherin 18, type 2	-0.0752488	0.119837	2.68568
A_23_P27239	OR1D2	olfactory receptor, family 1, subfamily D, member 2	0.0736818	-1.02244	-0.0398765
A_24_P254506	PAGE4	P antigen family, member 4 (prostate associated)	0.199803	0.179926	1.3411
A_32_P142440	PCSK9	proprotein convertase subtilisin/kexin type 9	-1.13048	-0.0855703	0.201748
A_23_P123256	PDAP1;AC084880.1;RP11-397G5.2;CTC-534B23.1	PDGFA associated protein 1	-0.213051	0.153227	-1.02944
A_23_P34510	PHC2	polyhomeotic homolog 2 (Drosophila)	-1.01717	-0.31273	0.424854
A_24_P357551	PHF2	PHD finger protein 2	0.487578	0.676913	-1.19708
A_24_P178065	PHLDB2	pleckstrin homology-like domain, family B, member 2	0.0831711	-0.175042	-1.00997
A_23_P167324	PKD2	polycystic kidney disease 2 (autosomal dominant)	1.24604	0.729814	-1.08891
A_23_P28638	PLEKHB2	pleckstrin homology domain containing, family B (evectins) member 2	-0.166141	0.189024	1.77318
A_23_P23616	PLEKHN1	pleckstrin homology domain containing, family N member 1	0.308679	0.992413	-1.05274
A_24_P388252	PPP3R1	protein phosphatase 3, regulatory subunit B, alpha	0.341476	1.02486	-0.884976
A_24_P320545	PTK7	PTK7 protein tyrosine kinase 7	-1.11186	-0.165333	0.0294906
A_23_P9756	PUF60	poly-U binding splicing factor 60KDa	0.0235901	0.162291	2.78192
A_23_P114423	RGN	regucalcin (senescence marker protein-30)	0.440611	0.488536	1.0201
A_24_P135061	RP11-94I2.2;NBPF10;NBPF11;WI2-3658N16.1	Neuroblastoma breakpoint family member 11 ;neuroblastoma breakpoint family, member 20;neuroblastoma breakpoint family, member 8;Putative uncharacterized protein ENSP00000393459	0.28265	0.650018	-1.07842
A_24_P101072	RP11-94I2.2;NBPF14;RP3-377D14.1;AL592307.2;NBPF9;NBPF12;NBPF16;NBPF10;NBPF11;NBPF1;WI2-3658N16.1;NBPF15;AL355149.1;AL592284.1;AL592492.2	Neuroblastoma breakpoint family member 11 ;neuroblastoma breakpoint family, member 14;Putative uncharacterized protein ENSP00000358191 ;Putative uncharacterized protein ENSP00000345684 ;neuroblastoma breakpoint family, member 9;neuroblastoma breakpoint family, member 12;neuroblastoma breakpoint family, member 16;neuroblastoma breakpoint family, member 20;neuroblastoma breakpoint family, member 8;…	0.233141	0.59522	-1.20369
A_32_P83465	RP11-94I2.2;NBPF14;RP3-377D14.1;AL592307.2;NBPF9;NBPF12;NBPF16;NBPF10;NBPF11;NBPF1;WI2-3658N16.1;NBPF15;AL355149.1;AL592284.1;AL592492.2	Neuroblastoma breakpoint family member 11 ;neuroblastoma breakpoint family, member 14;Putative uncharacterized protein ENSP00000358191 ;Putative uncharacterized protein ENSP00000345684 ;neuroblastoma breakpoint family, member 9;neuroblastoma breakpoint family, member 12;neuroblastoma breakpoint family, member 16;neuroblastoma breakpoint family, member 20;neuroblastoma breakpoint family, member 8;…	0.226329	0.607823	-1.08145
A_24_P161293	RP3-377D14.1;AL592307.2;NBPF12;NBPF10;RP11-94I2.2;NBPF14;NBPF3;NBPF9;NBPF16;NBPF11;RP11-293F5.2;RP11-325P15.3;WI2-3658N16.1;NBPF15;AL592284.1;AL592492.2	Putative uncharacterized protein ENSP00000358191 ;Putative uncharacterized protein ENSP00000345684 ;neuroblastoma breakpoint family, member 12;neuroblastoma breakpoint family, member 20;Neuroblastoma breakpoint family member 11 ;neuroblastoma breakpoint family, member 14;neuroblastoma breakpoint family, member 3;neuroblastoma breakpoint family, member 9;neuroblastoma breakpoint family, member 16;…	0.298227	0.629571	-1.27251
A_23_P74629	RPS27;RP3-397H23.2;RP11-20O24.1;AC013404.1;RP3-423B22.5;AP000936.1;RP11-543P15.1;AC002075.4;RP11-761N21.2;RP11-175B9.3;RP11-25I15.1;RP1-166H1.1;RP11-359H18.1;RPS27P23;SIK3;GTF2H2C;TSPAN9;PPP1R12B;SLC17A5;GNGT1;WDR47;RP11-241G9.1	ribosomal protein S27;ribosomal protein S27 pseudogene 23;SIK family kinase 3;general transcription factor IIH, polypeptide 2D;tetraspanin 9;protein phosphatase 1, regulatory (inhibitor) subunit 12B;solute carrier family 17 (anion/sugar transporter), member 5;guanine nucleotide binding protein (G protein), gamma transducing activity polypeptide 1;WD repeat domain 47	-0.0390449	2.08621	-0.215969
A_23_P124619	S100A14	S100 calcium binding protein A14	-0.490594	-1.12488	-0.550926
A_23_P217015	SET;RP4-621B10.3;RP11-111F10.2	SET nuclear oncogene	-0.193215	0.481966	-1.10623
A_32_P11786	SFRS6	splicing factor, arginine/serine-rich 6	0.0348569	0.379353	-1.18101
A_24_P202555	SIPA1L3	signal-induced proliferation-associated 1 like 3	-0.162675	0.476509	-1.03809
A_23_P331560	SLC26A4	solute carrier family 26, member 4	-0.0729712	-0.028355	-1.04067
A_32_P112104	SMARCC1	SWI/SNF related, matrix associated, actin dependent regulator of chromatin, subfamily c, member 1	0.757586	0.0783089	-1.07655
A_23_P10699	SNX12	sorting nexin 12	-1.13494	-0.425074	0.79862
A_23_P352469	SNX20;AC007608.2	sorting nexin 20	0.0605521	NA	1.16633
A_23_P401055	SOX2;SOX2OT	SRY (sex determining region Y)-box 2;SOX2 overlapping transcript (non-protein coding)	0.527516	1.14907	0.372108
A_32_P219660	SPANXD;SPANXC;SPANXA2;SPANXA1;CXorf18	SPANX family, member E;SPANX family, member C;SPANX family, member A2;sperm protein associated with the nucleus, X-linked, family member A1;chromosome X open reading frame 18	0.910412	0.890883	1.69058
A_24_P327815	STIP1;RP6-145B8.3	stress-induced-phosphoprotein 1	-1.36909	-0.0261495	0.389378
A_24_P259607	SUSD4	sushi domain containing 4	-0.287902	-0.738263	-1.01277
A_23_P9255	SYK	spleen tyrosine kinase	-0.544993	-0.226334	-1.49055
A_23_P53193	SYTL2	synaptotagmin-like 2	-0.402764	0.207965	-1.02313
A_24_P122337	SYTL4	synaptotagmin-like 4	-0.644976	-0.550399	-1.10236
A_24_P306558	TCF25	transcription factor 25 (basic helix-loop-helix)	-1.05186	-0.135097	-0.0658137
A_23_P366376	TDGF1;RP11-509I21.1	teratocarcinoma-derived growth factor 3, pseudogene	-0.373899	-0.311283	-1.22887
A_24_P201153	TJP2	tight junction protein 2 (zona occludens 2)	-1.01782	-0.286402	0.407673
A_23_P404778	TLL2	tolloid-like 2	-0.40828	-0.356229	-1.10884
A_23_P107775	TMEM190	transmembrane protein 190	0.0779355	0.112472	1.02189
A_23_P500300	TRIM15;TRIM15;TRIM15;TRIM15;TRIM15;TRIM15;TRIM15;TRIM15	Tripartite motif-containing protein 15 (Zinc finger protein B7)(RING finger protein 93)(Zinc finger protein 178);Tripartite motif-containing protein 15 (Zinc finger protein B7)(RING finger protein 93)(Zinc finger protein 178);Tripartite motif-containing protein 15 (Zinc finger protein B7)(RING finger protein 93)(Zinc finger protein 178);Tripartite motif-containing protein 15 (Zinc finger protein …	0.508289	1.22416	0.0617468
A_23_P41455	TRPC3	transient receptor potential cation channel, subfamily C, member 3	-0.117461	-0.046387	1.50076
A_32_P54475	TUBB;TUBB;TUBB;TUBB;TUBB;TUBB;TUBB;TUBB	Tubulin beta chain (Tubulin beta-5 chain);Tubulin beta chain (Tubulin beta-5 chain);Tubulin beta chain (Tubulin beta-5 chain);tubulin, beta;Tubulin beta chain (Tubulin beta-5 chain);Tubulin beta chain (Tubulin beta-5 chain);Tubulin beta chain (Tubulin beta-5 chain);Tubulin beta chain (Tubulin beta-5 chain)	1.64055	-0.0755667	0.243195
A_32_P194115	UNC84B;GTPBP1;RP3-508I15.19;RP3-508I15.18	Sad1 and UNC84 domain containing 2;GTP binding protein 1	-1.08455	-0.119124	0.163027
A_24_P128402	USP48	ubiquitin specific peptidase 48	-0.044235	0.524602	-1.40537
A_24_P290481	VIL2	ezrin	0.0752213	0.281726	-1.26051
A_23_P338410	WFDC9	WAP four-disulfide core domain 9	0.509999	0.443468	1.33696
A_24_P273679	YAP1	Yes-associated protein 1	-0.284689	0.00150644	-1.11098
A_23_P218807	ZC3H7B;AL008582.1	zinc finger CCCH-type containing 7B	-0.123622	0.921298	-1.66269
A_23_P62188	ZC4H2	zinc finger, C4H2 domain containing	-1.11012	-0.271713	-0.686488
